# Supplementary material for: (2S)-Methyl 2-(4-chloro­benzene­sulfon­amido)-4-(methyl­sulfan­yl)butanoate
Source: Acta Crystallogr Sect E Struct Rep Online. 2009 May 20;65(Pt 6):o1348. doi: 10.1107/S1600536809018297 (PMC2969768; doi:10.1107/S1600536809018297)
Supplement: Supplementary file 1 [file e-65-o1348-sup1.cif]

##############################################################################
###                                                                        ###
###        Electronic paper (Acta Crystallographica Section E)             ###
###                                                                        ###
##############################################################################
#                                                                            #
# This CIF contains the data in a paper accepted for publication in Acta     #
# Crystallographica Section E. It conforms to the requirements of Notes      #
# for Authors for Section E, and has been peer reviewed under the auspices   #
# of the IUCr Commission on Journals.                                        #
#                                                                            #
# Full details of the Crystallographic Information File format               #
# are given in the paper "The Crystallographic Information File (CIF):       #
# a New Standard Archive File for Crystallography" by S. R. Hall, F. H.      #
# Allen and I. D. Brown [Acta Cryst. (1991), A47, 655-685].                  #
#                                                                            #
# The current version of the core CIF dictionary is obtainable from          #
# ftp://ftp.iucr.org/pub/cif_core.dic. The current version number is 2.4.    #
#                                                                            #
# Software is freely available for graphical display of the structure(s) in  #
# this CIF.  For information consult the CIF home page http://www.iucr.org/  #
# cif/home.html                                                              #
#                                                                            #
# This file may be used for bona fide research purposes within the           #
# scientific community so long as proper attribution is given to the journal # 
# article from which it was obtained.                                        #
#                                                                            #
##############################################################################
                                             
data_I
_audit_creation_method     SHELXL-97
_chemical_name_systematic
;
(2<i>S</i>)-Methyl 2-(4-chlorobenzenesulfonamido)-4-(methylsulfanyl)butanoate
;
_chemical_name_common     ?
_chemical_formula_moiety     'C12 H16 Cl N O4 S2'
_chemical_formula_sum     'C12 H16 Cl N O4 S2'
_chemical_formula_iupac     'C12 H16 Cl N O4 S2'
_chemical_formula_weight     337.83
_chemical_melting_point     ?
_chemical_melting_point_gt     331
_chemical_melting_point_lt     333
_symmetry_cell_setting     orthorhombic
_symmetry_space_group_name_H-M     'P 21 21 21'
loop_
    _symmetry_equiv_pos_as_xyz
    'x, y, z'
    '-x+1/2, -y, z+1/2'
    '-x, y+1/2, -z+1/2'
    'x+1/2, -y+1/2, -z'
_cell_length_a     5.1814(3)
_cell_length_b     12.6089(8)
_cell_length_c     23.2137(13)
_cell_angle_alpha     90.00
_cell_angle_beta     90.00
_cell_angle_gamma     90.00
_cell_volume     1516.59(16)
_cell_formula_units_Z     4
_cell_measurement_reflns_used     10903
_cell_measurement_theta_min     3.4997
_cell_measurement_theta_max     75.6009
_cell_measurement_temperature     100(2)
_exptl_crystal_description     tablet
_exptl_crystal_colour     colourless
_exptl_crystal_size_max     0.20
_exptl_crystal_size_mid     0.12
_exptl_crystal_size_min     0.06
_exptl_crystal_density_diffrn     1.480
_exptl_crystal_density_meas     ?
_exptl_crystal_density_method     'not measured'
_exptl_crystal_F_000     704
_exptl_absorpt_coefficient_mu     4.921
_exptl_absorpt_correction_type     multi-scan
_exptl_absorpt_process_details     '(CrysAlis Pro; Oxford Diffraction, 2008)'
_exptl_absorpt_correction_T_min     0.54813
_exptl_absorpt_correction_T_max     1.00000
_exptl_special_details
;
;
_diffrn_ambient_temperature     100(2)
_diffrn_radiation_type     CuK\a
_diffrn_radiation_wavelength     1.54184
_diffrn_radiation_source     'Nova (Cu) X-ray Source'
_diffrn_radiation_monochromator     mirror
_diffrn_measurement_device_type     'Oxford Diffraction Xcalibur Nova A'
_diffrn_measurement_method     \w
_diffrn_detector_area_resol_mean     10.3543
_diffrn_reflns_number     14469
_diffrn_reflns_av_R_equivalents     0.0327
_diffrn_reflns_av_sigmaI/netI     0.0194
_diffrn_reflns_theta_min     3.81
_diffrn_reflns_theta_max     75.70
_diffrn_reflns_theta_full     72.50
_diffrn_measured_fraction_theta_max     0.988
_diffrn_measured_fraction_theta_full     0.996
_diffrn_reflns_limit_h_min     -6
_diffrn_reflns_limit_h_max     5
_diffrn_reflns_limit_k_min     -15
_diffrn_reflns_limit_k_max     15
_diffrn_reflns_limit_l_min     -29
_diffrn_reflns_limit_l_max     27
_diffrn_standards_number     ?
_diffrn_standards_interval_count     ?
_diffrn_standards_interval_time     ?
_diffrn_standards_decay_%     ?
_refine_special_details
;
Refinement of <i>F</i>^2^ against ALL reflections. The weighted <i>R</i>-factor
<i>wR</i> and goodness of fit <i>S</i> are based on <i>F</i>^2^, conventional
<i>R</i>-factors <i>R</i> are based on <i>F</i>, with <i>F</i> set to zero for
negative <i>F</i>^2^. The threshold expression of <i>F</i>^2^ >
\s(<i>F</i>^2^) is used only for calculating <i>R</i>-factors(gt) <i>etc</i>.
and is not relevant to the choice of reflections for refinement.
<i>R</i>-factors based on <i>F</i>^2^ are statistically about twice as large
as those based on <i>F</i>, and <i>R</i>- factors based on ALL data will be
even larger.
;
_reflns_number_total     3093
_reflns_number_gt     3027
_reflns_threshold_expression     I>2\s(I)
_refine_ls_structure_factor_coef     Fsqd
_refine_ls_matrix_type     full
_refine_ls_R_factor_all     0.0255
_refine_ls_R_factor_gt     0.0247
_refine_ls_wR_factor_gt     0.0616
_refine_ls_wR_factor_ref     0.0621
_refine_ls_goodness_of_fit_ref     1.036
_refine_ls_restrained_S_all     1.036
_refine_ls_number_reflns     3093
_refine_ls_number_parameters     187
_refine_ls_number_restraints     0
_refine_ls_hydrogen_treatment     mixed
_refine_ls_weighting_scheme     calc
_refine_ls_weighting_details
         'calc w=1/[\s^2^(Fo^2^)+(0.0339P)^2^+0.6444P] where P=(Fo^2^+2Fc^2^)/3'
_atom_sites_solution_hydrogens     geom
_atom_sites_solution_primary     direct
_atom_sites_solution_secondary     difmap
_refine_ls_shift/su_max     0.001
_refine_ls_shift/su_mean     0.000
_refine_diff_density_max     0.197
_refine_diff_density_min     -0.347
_refine_ls_extinction_method     none
_refine_ls_extinction_coef     ?
_refine_ls_abs_structure_details     'Flack (1983), 1250 Friedel pairs'
_refine_ls_abs_structure_Flack     0.005(12)
loop_
    _atom_type_symbol
    _atom_type_description
    _atom_type_scat_dispersion_real
    _atom_type_scat_dispersion_imag
    _atom_type_scat_source
    'C' 'C' 0.0181 0.0091
                         'International Tables Vol C Tables 4.2.6.8 and 6.1.1.4'
    'H' 'H' 0.0000 0.0000
                         'International Tables Vol C Tables 4.2.6.8 and 6.1.1.4'
    'N' 'N' 0.0311 0.0180
                         'International Tables Vol C Tables 4.2.6.8 and 6.1.1.4'
    'O' 'O' 0.0492 0.0322
                         'International Tables Vol C Tables 4.2.6.8 and 6.1.1.4'
    'S' 'S' 0.3331 0.5567
                         'International Tables Vol C Tables 4.2.6.8 and 6.1.1.4'
    'Cl' 'Cl' 0.3639 0.7018
                         'International Tables Vol C Tables 4.2.6.8 and 6.1.1.4'
_computing_data_collection
;
CrysAlis Pro (Oxford Diffraction, 2008)
;
_computing_cell_refinement
;
CrysAlis Pro (Oxford Diffraction, 2008)
;
_computing_data_reduction
;
CrysAlis Pro (Oxford Diffraction, 2008)
;
_computing_structure_solution     'SHELXS97 (Sheldrick, 2008)'
_computing_structure_refinement     'SHELXL97 (Sheldrick, 2008)'
_computing_molecular_graphics     'XP (Siemens, 1994)'
_computing_publication_material     'SHELXL97 (Sheldrick, 2008)'
loop_
    _atom_site_type_symbol
    _atom_site_label
    _atom_site_fract_x
    _atom_site_fract_y
    _atom_site_fract_z
    _atom_site_U_iso_or_equiv
    _atom_site_adp_type
    _atom_site_calc_flag
    _atom_site_refinement_flags
    _atom_site_occupancy
    _atom_site_disorder_assembly
    _atom_site_disorder_group
    C C1 0.6060(3) 0.70856(13) 0.30125(7) 0.0157(3) Uani d . 1 . .
    C C2 0.7658(3) 0.64578(13) 0.25767(7) 0.0149(3) Uani d . 1 . .
    H H2 0.9529 0.6527 0.2676 0.018 Uiso calc R 1 . .
    C C3 0.7198(3) 0.69178(13) 0.19720(7) 0.0157(3) Uani d . 1 . .
    H H3A 0.5399 0.6770 0.1853 0.019 Uiso calc R 1 . .
    H H3B 0.7427 0.7697 0.1984 0.019 Uiso calc R 1 . .
    C C4 0.9040(3) 0.64498(13) 0.15292(7) 0.0175(3) Uani d . 1 . .
    H H4A 0.8724 0.5677 0.1501 0.021 Uiso calc R 1 . .
    H H4B 1.0834 0.6552 0.1665 0.021 Uiso calc R 1 . .
    C C5 0.5616(4) 0.65296(18) 0.06022(8) 0.0279(4) Uani d . 1 . .
    H H5A 0.5565 0.5761 0.0662 0.042 Uiso calc R 1 . .
    H H5B 0.5334 0.6687 0.0194 0.042 Uiso calc R 1 . .
    H H5C 0.4261 0.6868 0.0833 0.042 Uiso calc R 1 . .
    C C6 0.5679(4) 0.87023(14) 0.34955(8) 0.0267(4) Uani d . 1 . .
    H H6A 0.3949 0.8791 0.3332 0.040 Uiso calc R 1 . .
    H H6B 0.6529 0.9395 0.3522 0.040 Uiso calc R 1 . .
    H H6C 0.5541 0.8390 0.3881 0.040 Uiso calc R 1 . .
    C C11 0.7949(3) 0.48637(13) 0.37042(7) 0.0166(3) Uani d . 1 . .
    C C12 0.9359(3) 0.56678(13) 0.39648(7) 0.0194(3) Uani d . 1 . .
    H H12 1.0801 0.5972 0.3774 0.023 Uiso calc R 1 . .
    C C13 0.8635(4) 0.60215(14) 0.45083(8) 0.0230(3) Uani d . 1 . .
    H H13 0.9576 0.6570 0.4694 0.028 Uiso calc R 1 . .
    C C14 0.6511(4) 0.55597(14) 0.47751(7) 0.0225(3) Uani d . 1 . .
    C C15 0.5128(4) 0.47418(15) 0.45226(8) 0.0224(4) Uani d . 1 . .
    H H15 0.3716 0.4425 0.4719 0.027 Uiso calc R 1 . .
    C C16 0.5837(3) 0.43950(13) 0.39798(7) 0.0192(3) Uani d . 1 . .
    H H16 0.4898 0.3843 0.3796 0.023 Uiso calc R 1 . .
    O O1 0.4034(3) 0.67950(10) 0.32058(5) 0.0225(3) Uani d . 1 . .
    O O2 0.7177(2) 0.80112(10) 0.31298(5) 0.0202(3) Uani d . 1 . .
    O O3 1.1274(2) 0.47165(9) 0.28709(5) 0.0187(2) Uani d . 1 . .
    O O4 0.7538(2) 0.34783(10) 0.28792(5) 0.0199(3) Uani d . 1 . .
    S S1 0.87182(9) 0.70331(3) 0.081959(17) 0.02100(10) Uani d . 1 . .
    S S2 0.86006(8) 0.45109(3) 0.298219(16) 0.01470(9) Uani d . 1 . .
    Cl Cl 0.55423(10) 0.60320(4) 0.54465(2) 0.03195(12) Uani d . 1 . .
    N N 0.6935(3) 0.53293(11) 0.25852(6) 0.0151(3) Uani d . 1 . .
    H H01 0.540(6) 0.521(2) 0.2616(12) 0.041(7) Uiso d . 1 . .
loop_
    _atom_site_aniso_label
    _atom_site_aniso_U_11
    _atom_site_aniso_U_22
    _atom_site_aniso_U_33
    _atom_site_aniso_U_12
    _atom_site_aniso_U_13
    _atom_site_aniso_U_23
    C1 0.0189(8) 0.0141(7) 0.0140(7) 0.0002(7) -0.0010(7) 0.0023(6)
    C2 0.0149(7) 0.0120(7) 0.0176(8) -0.0009(6) -0.0006(6) -0.0011(6)
    C3 0.0160(7) 0.0143(7) 0.0168(8) 0.0003(6) -0.0005(6) 0.0005(6)
    C4 0.0157(8) 0.0201(8) 0.0168(7) 0.0025(6) 0.0004(6) 0.0016(6)
    C5 0.0225(9) 0.0396(10) 0.0216(9) 0.0020(8) -0.0013(7) 0.0023(8)
    C6 0.0365(11) 0.0214(8) 0.0223(8) 0.0063(8) 0.0019(8) -0.0074(7)
    C11 0.0165(8) 0.0140(7) 0.0192(8) 0.0022(6) -0.0011(6) 0.0035(6)
    C12 0.0187(8) 0.0184(8) 0.0212(8) -0.0017(6) 0.0012(6) 0.0032(6)
    C13 0.0266(9) 0.0195(8) 0.0228(8) -0.0008(8) -0.0022(8) -0.0008(7)
    C14 0.0259(9) 0.0222(8) 0.0194(8) 0.0043(8) 0.0005(7) 0.0026(6)
    C15 0.0211(8) 0.0249(8) 0.0211(8) -0.0006(7) 0.0031(7) 0.0068(7)
    C16 0.0189(8) 0.0168(8) 0.0219(8) -0.0030(7) -0.0019(7) 0.0025(6)
    O1 0.0205(7) 0.0197(6) 0.0272(6) -0.0006(5) 0.0076(5) -0.0008(5)
    O2 0.0254(6) 0.0149(6) 0.0204(6) -0.0018(5) 0.0014(5) -0.0049(5)
    O3 0.0154(5) 0.0161(5) 0.0246(6) 0.0007(5) 0.0006(5) -0.0021(4)
    O4 0.0214(6) 0.0126(6) 0.0256(6) -0.0028(5) 0.0000(5) -0.0004(5)
    S1 0.01868(19) 0.0276(2) 0.01674(19) 0.00114(18) 0.00273(16) 0.00482(15)
    S2 0.01470(18) 0.01144(17) 0.01797(18) -0.00017(15) 0.00043(15) 0.00026(13)
    Cl 0.0416(3) 0.0336(2) 0.0206(2) 0.0050(2) 0.00561(18) -0.00285(18)
    N 0.0140(6) 0.0128(6) 0.0186(7) -0.0027(5) -0.0002(5) 0.0000(5)
_geom_special_details
;
All e.s.d.'s (except the e.s.d. in the dihedral angle between two l.s. planes)
are estimated using the full covariance matrix. The cell e.s.d.'s are taken
into account individually in the estimation of e.s.d.'s in distances, angles
and torsion angles; correlations between e.s.d.'s in cell parameters are only
used when they are defined by crystal symmetry. An approximate (isotropic)
treatment of cell e.s.d.'s is used for estimating e.s.d.'s involving l.s.
planes.
;
loop_
    _geom_bond_atom_site_label_1
    _geom_bond_atom_site_label_2
    _geom_bond_site_symmetry_2
    _geom_bond_distance
    _geom_bond_publ_flag
    C1 O1 . 1.199(2) ?
    C1 O2 . 1.331(2) ?
    C1 C2 . 1.528(2) ?
    C2 N . 1.472(2) ?
    C2 C3 . 1.538(2) ?
    C3 C4 . 1.522(2) ?
    C4 S1 . 1.8117(17) ?
    C5 S1 . 1.800(2) ?
    C6 O2 . 1.443(2) ?
    C11 C12 . 1.388(2) ?
    C11 C16 . 1.398(2) ?
    C11 S2 . 1.7667(18) ?
    C12 C13 . 1.390(2) ?
    C13 C14 . 1.391(3) ?
    C14 C15 . 1.386(3) ?
    C14 Cl . 1.7422(18) ?
    C15 C16 . 1.384(2) ?
    O3 S2 . 1.4327(13) ?
    O4 S2 . 1.4337(13) ?
    S2 N . 1.6306(15) ?
    C2 H2 . 1.0000 ?
    C3 H3A . 0.9900 ?
    C3 H3B . 0.9900 ?
    C4 H4A . 0.9900 ?
    C4 H4B . 0.9900 ?
    C5 H5A . 0.9800 ?
    C5 H5B . 0.9800 ?
    C5 H5C . 0.9800 ?
    C6 H6A . 0.9800 ?
    C6 H6B . 0.9800 ?
    C6 H6C . 0.9800 ?
    C12 H12 . 0.9500 ?
    C13 H13 . 0.9500 ?
    C15 H15 . 0.9500 ?
    C16 H16 . 0.9500 ?
    N H01 . 0.81(3) ?
loop_
    _geom_angle_atom_site_label_1
    _geom_angle_atom_site_label_2
    _geom_angle_atom_site_label_3
    _geom_angle_site_symmetry_1
    _geom_angle_site_symmetry_3
    _geom_angle
    _geom_angle_publ_flag
    O1 C1 O2 . . 124.89(16) ?
    O1 C1 C2 . . 124.31(15) ?
    O2 C1 C2 . . 110.75(14) ?
    N C2 C1 . . 110.74(13) ?
    N C2 C3 . . 109.73(13) ?
    C1 C2 C3 . . 108.97(13) ?
    C4 C3 C2 . . 111.92(14) ?
    C3 C4 S1 . . 113.52(11) ?
    C12 C11 C16 . . 121.41(16) ?
    C12 C11 S2 . . 119.77(13) ?
    C16 C11 S2 . . 118.50(13) ?
    C11 C12 C13 . . 119.20(17) ?
    C12 C13 C14 . . 118.92(17) ?
    C15 C14 C13 . . 122.17(17) ?
    C15 C14 Cl . . 118.93(14) ?
    C13 C14 Cl . . 118.90(14) ?
    C16 C15 C14 . . 118.88(17) ?
    C15 C16 C11 . . 119.40(16) ?
    C1 O2 C6 . . 114.59(14) ?
    C5 S1 C4 . . 101.18(9) ?
    O3 S2 O4 . . 120.36(7) ?
    O3 S2 N . . 107.18(7) ?
    O4 S2 N . . 106.09(7) ?
    O3 S2 C11 . . 108.08(8) ?
    O4 S2 C11 . . 108.27(8) ?
    N S2 C11 . . 106.00(7) ?
    C2 N S2 . . 118.99(11) ?
    N C2 H2 . . 109.1 ?
    C1 C2 H2 . . 109.1 ?
    C3 C2 H2 . . 109.1 ?
    C4 C3 H3A . . 109.2 ?
    C2 C3 H3A . . 109.2 ?
    C4 C3 H3B . . 109.2 ?
    C2 C3 H3B . . 109.2 ?
    H3A C3 H3B . . 107.9 ?
    C3 C4 H4A . . 108.9 ?
    S1 C4 H4A . . 108.9 ?
    C3 C4 H4B . . 108.9 ?
    S1 C4 H4B . . 108.9 ?
    H4A C4 H4B . . 107.7 ?
    S1 C5 H5A . . 109.5 ?
    S1 C5 H5B . . 109.5 ?
    H5A C5 H5B . . 109.5 ?
    S1 C5 H5C . . 109.5 ?
    H5A C5 H5C . . 109.5 ?
    H5B C5 H5C . . 109.5 ?
    O2 C6 H6A . . 109.5 ?
    O2 C6 H6B . . 109.5 ?
    H6A C6 H6B . . 109.5 ?
    O2 C6 H6C . . 109.5 ?
    H6A C6 H6C . . 109.5 ?
    H6B C6 H6C . . 109.5 ?
    C11 C12 H12 . . 120.4 ?
    C13 C12 H12 . . 120.4 ?
    C12 C13 H13 . . 120.5 ?
    C14 C13 H13 . . 120.5 ?
    C16 C15 H15 . . 120.6 ?
    C14 C15 H15 . . 120.6 ?
    C15 C16 H16 . . 120.3 ?
    C11 C16 H16 . . 120.3 ?
    C2 N H01 . . 115.6(19) ?
    S2 N H01 . . 110.5(19) ?
loop_
    _geom_torsion_atom_site_label_1
    _geom_torsion_atom_site_label_2
    _geom_torsion_atom_site_label_3
    _geom_torsion_atom_site_label_4
    _geom_torsion_site_symmetry_1
    _geom_torsion_site_symmetry_2
    _geom_torsion_site_symmetry_3
    _geom_torsion_site_symmetry_4
    _geom_torsion
    _geom_torsion_publ_flag
    O1 C1 C2 N . . . . -20.6(2) ?
    O2 C1 C2 N . . . . 161.73(13) ?
    O1 C1 C2 C3 . . . . 100.19(18) ?
    O2 C1 C2 C3 . . . . -77.48(16) ?
    N C2 C3 C4 . . . . -67.63(17) ?
    C1 C2 C3 C4 . . . . 170.97(14) ?
    C2 C3 C4 S1 . . . . -176.06(11) ?
    C16 C11 C12 C13 . . . . -0.7(3) ?
    S2 C11 C12 C13 . . . . 172.62(13) ?
    C11 C12 C13 C14 . . . . -0.1(3) ?
    C12 C13 C14 C15 . . . . 1.5(3) ?
    C12 C13 C14 Cl . . . . -177.99(13) ?
    C13 C14 C15 C16 . . . . -2.0(3) ?
    Cl C14 C15 C16 . . . . 177.52(14) ?
    C14 C15 C16 C11 . . . . 1.1(3) ?
    C12 C11 C16 C15 . . . . 0.3(3) ?
    S2 C11 C16 C15 . . . . -173.17(13) ?
    O1 C1 O2 C6 . . . . -3.3(2) ?
    C2 C1 O2 C6 . . . . 174.33(14) ?
    C3 C4 S1 C5 . . . . -69.77(14) ?
    C12 C11 S2 O3 . . . . 29.75(15) ?
    C16 C11 S2 O3 . . . . -156.70(13) ?
    C12 C11 S2 O4 . . . . 161.63(13) ?
    C16 C11 S2 O4 . . . . -24.82(15) ?
    C12 C11 S2 N . . . . -84.90(15) ?
    C16 C11 S2 N . . . . 88.66(14) ?
    C1 C2 N S2 . . . . -94.83(15) ?
    C3 C2 N S2 . . . . 144.83(12) ?
    O3 S2 N C2 . . . . -47.30(14) ?
    O4 S2 N C2 . . . . -177.08(12) ?
    C11 S2 N C2 . . . . 67.96(14) ?
loop_
    _geom_hbond_atom_site_label_D
    _geom_hbond_atom_site_label_H
    _geom_hbond_atom_site_label_A
    _geom_hbond_site_symmetry_A
    _geom_hbond_distance_DH
    _geom_hbond_distance_HA
    _geom_hbond_distance_DA
    _geom_hbond_angle_DHA
    N H01 O3 1_455 0.81(3) 2.30(3) 3.1048(18) 169(3)
    C2 H2 O1 1_655 1.00 2.66 3.637(2) 165.5
    C12 H12 O1 1_655 0.95 2.37 3.315(2) 172.9
    C3 H3B O3 3_755 0.99 2.66 3.635(2) 170.3
    C5 H5B S1 4_465 0.98 2.97 3.892(2) 156.6
    C5 H5C S1 1_455 0.98 2.88 3.665(2) 137.8
data_global
_journal_date_recd_electronic     2009-05-14
_journal_date_accepted     2009-05-14
_journal_name_full     'Acta Crystallographica, Section E'
_journal_year     2009
_journal_volume     65
_journal_issue      6
_journal_page_first     o1348
_journal_page_last     o1348
_journal_paper_category     QO
_journal_coeditor_code     BT2959
_publ_contact_author_name     'Hameed, Shahid'
_publ_contact_author_address
;
Department of Chemistry
Quaid-i-Azam University
Islamabad-45320
Pakistan
;
_publ_contact_author_email     shameed@qau.edu.pk
_publ_contact_author_fax     '+92 51 9064 2241'
_publ_contact_author_phone     '+92 51 9064 2133'
_publ_section_title
;
(2<i>S</i>)-Methyl 2-(4-chlorobenzenesulfonamido)-4-(methylsulfanyl)butanoate
;
loop_
    _publ_author_name
    _publ_author_address
    'Syed, Tayyaba'
;
Department of Chemistry
Quaid-i-Azam University
Islamabad 45320
Pakistan
;
    'Hameed, Shahid'
;
Department of Chemistry
Quaid-i-Azam University
Islamabad 45320
Pakistan
;
    'Jones, Peter G.'
;
Institut for Anorganische und Analytische Chemie
Technische Universit\"at Braunschweig
Hagenring 30
38106 Braunschweig
Germany
;
