# Supplementary material for: (2S)-Methyl 2-(4-chloro­benzene­sulfon­amido)-4-(methyl­sulfan­yl)butanoate
Source: Acta Crystallogr Sect E Struct Rep Online. 2009 May 20;65(Pt 6):o1348. doi: 10.1107/S1600536809018297 (PMC2969768; doi:10.1107/S1600536809018297)
Supplement: Supplementary file 2 [file e-65-o1348-Isup2.hkl]

# 
# h,k,l, Fc-squared, Fo-squared, sigma(Fo-squared) and status flag 
# 
data_I
_shelx_title ' MCL2 in P2(1)2(1)2(1)' 
_shelx_refln_list_code          4 
_shelx_F_calc_maximum      162.76 
_exptl_crystal_F_000       704.00 
_reflns_d_resolution_high  0.7956 
 
loop_ 
 _symmetry_equiv_pos_as_xyz 
 'x, y, z' 
 '-x+1/2, -y, z+1/2' 
 '-x, y+1/2, -z+1/2' 
 'x+1/2, -y+1/2, -z' 
 
_cell_length_a     5.1814 
_cell_length_b    12.6089 
_cell_length_c    23.2137 
_cell_angle_alpha  90.000 
_cell_angle_beta   90.000 
_cell_angle_gamma  90.000 
 
_shelx_F_squared_multiplier     1.000 
 
loop_ 
 _refln_index_h 
 _refln_index_k 
 _refln_index_l 
 _refln_F_squared_calc 
 _refln_F_squared_meas 
 _refln_F_squared_sigma 
 _refln_observed_status 
   2   0   0       17.23        6.96      3.27 o 
   4   0   0     2930.17     3004.89     55.31 o 
   6   0   0      230.33      230.68     14.94 o 
   1   1   0    26491.92    24387.73    259.32 o 
   2   1   0      141.89      172.00      4.17 o 
   3   1   0     1174.56     1118.80     18.06 o 
   4   1   0        6.79       12.30      1.96 o 
   5   1   0        0.68        0.45      3.35 o 
   6   1   0      777.66      802.31     22.49 o 
   0   2   0     2976.70     2897.53     12.37 o 
   1   2   0      455.10      459.03      6.12 o 
   2   2   0      460.08      436.01     18.11 o 
   3   2   0        4.52        6.29      3.05 o 
   4   2   0       99.61       90.40      3.54 o 
   5   2   0       17.24       20.54      2.73 o 
   6   2   0      450.39      472.04     15.44 o 
   1   3   0      504.80      551.57      5.08 o 
   2   3   0     2830.93     2708.52     48.81 o 
   3   3   0      105.33       99.15      4.85 o 
   4   3   0        0.74        3.79      1.73 o 
   5   3   0       82.80       91.92      3.18 o 
   6   3   0      128.34      119.02      3.12 o 
   0   4   0     1266.85     1256.77     28.21 o 
   1   4   0     1159.81     1095.25     11.51 o 
   2   4   0     1593.67     1577.61     35.98 o 
   3   4   0     3804.79     3716.30     41.27 o 
   4   4   0      513.19      500.84      8.33 o 
   5   4   0        1.54        4.44      2.09 o 
   6   4   0      548.48      569.09      6.85 o 
   1   5   0        4.40        7.24      1.89 o 
   2   5   0      944.58      923.18     27.12 o 
   3   5   0      325.53      296.06     11.77 o 
   4   5   0     1191.93     1210.40      9.25 o 
   5   5   0      447.91      455.54      9.17 o 
   6   5   0      252.37      234.50     12.59 o 
   0   6   0     1854.53     2079.70    234.56 o 
   1   6   0      160.29      197.16      5.98 o 
   2   6   0     1333.29     1330.73     31.83 o 
   3   6   0     2158.75     2097.54     24.40 o 
   4   6   0      240.60      244.87      6.07 o 
   5   6   0        0.57        2.64      2.18 o 
   6   6   0       79.62       70.00      3.41 o 
   1   7   0      187.22      134.22      4.55 o 
   2   7   0       23.86       20.09      3.83 o 
   3   7   0     3660.73     3676.37     39.41 o 
   4   7   0     2379.98     2385.48     16.00 o 
   5   7   0     1023.03     1119.13     10.68 o 
   0   8   0     3901.04     4504.36     45.72 o 
   1   8   0      218.42      204.97      6.56 o 
   2   8   0      201.14      180.13      5.83 o 
   3   8   0     3583.60     3514.14     23.54 o 
   4   8   0     1381.76     1385.71     27.01 o 
   5   8   0       50.61       52.35      3.99 o 
   1   9   0      389.02      382.70     13.05 o 
   2   9   0      567.71      547.30     11.00 o 
   3   9   0      141.97      138.43      4.00 o 
   4   9   0        9.88       10.39      2.55 o 
   5   9   0       46.73       46.17      3.39 o 
   0  10   0        1.85        6.47      3.81 o 
   1  10   0        0.18       -0.33      2.54 o 
   2  10   0      136.56      134.68      4.07 o 
   3  10   0      120.26      115.14      7.80 o 
   4  10   0       13.69       16.53      1.99 o 
   5  10   0        0.00       -1.64      1.64 o 
   1  11   0      823.35      812.22      8.82 o 
   2  11   0       28.68       25.28      2.63 o 
   3  11   0       38.78       44.85      2.91 o 
   4  11   0       94.74       99.44      3.59 o 
   0  12   0     2793.67     2749.67     25.58 o 
   1  12   0      324.30      340.82      6.09 o 
   2  12   0       77.13       68.94      3.08 o 
   3  12   0      136.57      144.37      5.34 o 
   1  13   0       31.89       29.33      2.72 o 
   2  13   0       75.42       77.81      4.25 o 
   3  13   0      160.16      162.29      5.16 o 
   0  14   0       28.59       42.09      4.61 o 
   1  14   0       24.53       25.98      2.67 o 
   2  14   0       62.16       58.00      4.83 o 
   3  14   0       52.19       46.35      3.45 o 
   1  15   0       34.41       21.32      6.65 o 
   2  15   0      485.40      487.91      6.88 o 
   1   0   1      597.95      610.59      4.54 o 
   2   0   1     3107.14     3122.56     35.01 o 
   3   0   1     1220.20     1170.91     18.49 o 
   4   0   1      404.01      439.68      5.35 o 
   5   0   1      381.97      384.19      7.12 o 
   6   0   1       59.99       57.79      3.54 o 
  -6   1   1       93.32       77.39     13.38 o 
  -5   1   1       19.48       27.63      3.77 o 
  -4   1   1      332.13      317.93      5.11 o 
  -3   1   1      425.09      427.52     10.70 o 
  -2   1   1     1994.06     1958.58     27.70 o 
  -1   1   1     5484.97     5322.52     31.28 o 
   0   1   1       94.58      100.31      1.84 o 
   1   1   1     5951.10     5778.65     41.78 o 
   2   1   1     2039.60     1974.48     19.67 o 
   3   1   1      421.54      429.07     10.82 o 
   4   1   1      357.89      349.54      4.41 o 
   5   1   1       13.34       17.49      3.04 o 
   6   1   1       98.52       87.53      8.40 o 
  -6   2   1      259.34      199.28     47.75 o 
  -5   2   1      130.36      125.70      6.32 o 
  -4   2   1      237.89      242.92      4.06 o 
  -3   2   1      902.15      966.06     26.83 o 
  -2   2   1      615.18      631.38      8.04 o 
  -1   2   1     3233.54     3172.40     26.35 o 
   0   2   1       35.95       32.99      1.20 o 
   1   2   1     3220.55     3231.26     30.58 o 
   2   2   1      701.95      718.78     13.27 o 
   3   2   1      993.92     1012.82     17.61 o 
   4   2   1      271.58      272.91      4.76 o 
   5   2   1      187.61      162.38      5.28 o 
   6   2   1      289.76      280.61     25.07 o 
  -6   3   1        0.76        0.25      2.02 o 
  -5   3   1      497.03      515.62     12.05 o 
  -4   3   1      186.20      186.28      3.36 o 
  -3   3   1      685.57      733.95     15.59 o 
  -2   3   1     2312.06     2370.67     49.64 o 
  -1   3   1     1729.50     1659.47     18.06 o 
   0   3   1     5315.27     5504.46     58.86 o 
   1   3   1     1945.94     1917.12     20.66 o 
   2   3   1     2032.16     2174.26     50.49 o 
   3   3   1      819.17      794.39     14.34 o 
   4   3   1      173.48      184.16      2.97 o 
   5   3   1      458.34      465.49      5.36 o 
   6   3   1        1.14        1.95      1.72 o 
  -6   4   1      134.72      128.26      6.03 o 
  -5   4   1       85.17       82.39      3.14 o 
  -4   4   1     2869.34     2850.44     34.24 o 
  -3   4   1      989.73      939.18     18.76 o 
  -2   4   1      702.11      699.76     15.42 o 
  -1   4   1     3577.94     3565.37     40.64 o 
   0   4   1    11711.21    12129.54    118.95 o 
   1   4   1     3590.76     3714.04     30.04 o 
   2   4   1      629.25      654.03     21.98 o 
   3   4   1      945.79      885.55     33.24 o 
   4   4   1     3022.28     3042.76     19.78 o 
   5   4   1       90.41       84.42      3.15 o 
   6   4   1      168.07      165.56      5.02 o 
  -6   5   1       49.02       43.32      1.90 o 
  -5   5   1      354.12      362.28      7.75 o 
  -4   5   1      136.74      136.72      3.90 o 
  -3   5   1      749.74      757.26     20.61 o 
  -2   5   1       38.04       45.99      3.33 o 
  -1   5   1       13.98       15.62      2.18 o 
   0   5   1      235.97      242.62      5.54 o 
   1   5   1       47.46       52.03      3.52 o 
   2   5   1       53.67       71.59      6.00 o 
   3   5   1      807.48      743.44     20.63 o 
   4   5   1      124.87      117.42      3.76 o 
   5   5   1      418.48      441.37      6.40 o 
   6   5   1       40.86       36.01      2.54 o 
  -6   6   1      216.17      198.90     10.33 o 
  -5   6   1       64.83       74.95      3.42 o 
  -4   6   1      259.90      253.37      5.10 o 
  -3   6   1      446.91      391.31      6.73 o 
  -2   6   1      283.80      273.36      6.75 o 
  -1   6   1     2027.27     2073.90     20.60 o 
   0   6   1       59.02       58.18      5.01 o 
   1   6   1     1950.02     1996.71     18.90 o 
   2   6   1      284.42      281.88     13.28 o 
   3   6   1      415.64      387.02      8.84 o 
   4   6   1      276.58      272.90      5.97 o 
   5   6   1       66.35       70.94      3.04 o 
   6   6   1      221.61      210.78      6.34 o 
  -5   7   1      192.68      201.75      3.94 o 
  -4   7   1      111.25      110.88      3.54 o 
  -3   7   1      333.88      324.55      5.12 o 
  -2   7   1      924.29      867.60     26.90 o 
  -1   7   1      813.23      815.04     16.28 o 
   0   7   1     5726.33     6304.75     47.49 o 
   1   7   1      713.67      683.82     13.35 o 
   2   7   1      848.17      788.25     21.59 o 
   3   7   1      319.19      328.73      7.39 o 
   4   7   1      119.86      132.79      4.11 o 
   5   7   1      175.68      190.25      9.49 o 
  -5   8   1      406.23      444.08      6.51 o 
  -4   8   1      910.43      904.24     18.76 o 
  -3   8   1      374.32      372.23      5.82 o 
  -2   8   1       80.33       72.86      6.23 o 
  -1   8   1      113.50      133.51      4.99 o 
   0   8   1      812.30      844.42     20.02 o 
   1   8   1      157.77      182.49      6.16 o 
   2   8   1       65.43       55.18      4.79 o 
   3   8   1      279.06      278.89      4.59 o 
   4   8   1      949.23      967.57     21.28 o 
   5   8   1      407.35      464.91      6.65 o 
  -5   9   1       50.66       42.82      2.48 o 
  -4   9   1      163.47      166.99      5.21 o 
  -3   9   1      268.29      265.87      5.11 o 
  -2   9   1      431.25      416.41     11.03 o 
  -1   9   1      884.70      828.77     27.10 o 
   0   9   1      512.31      552.25     12.76 o 
   1   9   1      836.53      854.09     17.88 o 
   2   9   1      432.86      428.58      6.77 o 
   3   9   1      271.33      260.57      4.52 o 
   4   9   1      191.04      187.24      6.21 o 
   5   9   1       55.09       49.55      2.59 o 
  -5  10   1        7.31        7.84      1.82 o 
  -4  10   1      166.81      147.08      3.69 o 
  -3  10   1      441.02      445.48     14.88 o 
  -2  10   1      669.94      650.14      8.46 o 
  -1  10   1      139.87      154.41      4.79 o 
   0  10   1      363.78      425.90      6.60 o 
   1  10   1      139.12      151.26      5.47 o 
   2  10   1      762.00      759.81     11.20 o 
   3  10   1      439.79      454.29     10.83 o 
   4  10   1      157.52      152.52      4.57 o 
   5  10   1        4.57        2.95      2.51 o 
  -4  11   1       65.56       67.78      2.44 o 
  -3  11   1       56.43       56.09      3.84 o 
  -2  11   1      145.51      160.04      4.40 o 
  -1  11   1     1283.63     1244.54     12.23 o 
   0  11   1        0.02        2.01      2.04 o 
   1  11   1     1429.52     1404.64     24.44 o 
   2  11   1      155.11      175.20      4.19 o 
   3  11   1       48.25       52.65      2.99 o 
   4  11   1       70.58       74.66      3.01 o 
  -4  12   1       78.90       73.59      4.62 o 
  -3  12   1      429.43      468.56      8.81 o 
  -2  12   1      487.41      467.25     14.72 o 
  -1  12   1      115.21      118.82      4.10 o 
   0  12   1       66.92       77.63      4.10 o 
   1  12   1      121.06      127.58      4.86 o 
   2  12   1      505.08      500.14      6.83 o 
   3  12   1      482.17      509.21      7.45 o 
   4  12   1       88.88       79.83      4.44 o 
  -3  13   1       32.08       25.39      3.86 o 
  -2  13   1      165.37      171.16      7.41 o 
  -1  13   1      175.11      170.86      5.68 o 
   0  13   1      426.09      430.72      8.52 o 
   1  13   1      210.32      200.97      6.56 o 
   2  13   1      182.88      195.32      9.74 o 
   3  13   1       33.29       31.00      2.88 o 
  -3  14   1      100.23       85.16      4.13 o 
  -2  14   1       73.38       83.35      4.81 o 
  -1  14   1      140.87      154.97      4.23 o 
   0  14   1       47.48       56.20      2.78 o 
   1  14   1      130.78      147.79      4.04 o 
   2  14   1       62.38       65.92      5.83 o 
  -2  15   1       84.64       72.64      5.42 o 
  -1  15   1      247.38      254.48      4.75 o 
   0  15   1      164.28      154.86      3.98 o 
   1  15   1      237.53      237.65      4.46 o 
   2  15   1       78.35       71.13      5.47 o 
   0   0   2     5936.55     5678.60     23.23 o 
   1   0   2      823.24      827.84      6.35 o 
   2   0   2    12632.81    13574.87    155.16 o 
   3   0   2     1428.89     1410.32     19.33 o 
   4   0   2        5.03        2.52      1.70 o 
   5   0   2       11.58       10.35      2.97 o 
   6   0   2       34.88       22.05      2.23 o 
  -6   1   2      187.71      195.03      7.33 o 
  -5   1   2      521.38      528.29      6.61 o 
  -4   1   2      808.49      837.85      7.19 o 
  -3   1   2     4555.27     4611.30     69.01 o 
  -2   1   2      842.93      854.75      7.05 o 
  -1   1   2     1834.48     1834.13     20.40 o 
   0   1   2     4111.74     4184.68     28.13 o 
   1   1   2     1867.66     1856.61     15.68 o 
   2   1   2      817.76      824.30     17.18 o 
   3   1   2     4326.69     4551.01     61.07 o 
   4   1   2      817.68      862.41     14.56 o 
   5   1   2      615.77      622.28      7.70 o 
   6   1   2      195.70      216.55      7.51 o 
  -6   2   2      769.24      806.94     33.71 o 
  -5   2   2      376.74      383.75      6.21 o 
  -4   2   2     2356.97     2355.54     28.12 o 
  -3   2   2     2766.42     2802.77     46.14 o 
  -2   2   2      406.63      437.26      7.21 o 
  -1   2   2     4260.61     4260.67     31.11 o 
   0   2   2      148.28      164.39      2.58 o 
   1   2   2     4060.74     4148.36     32.99 o 
   2   2   2      331.48      340.18      8.79 o 
   3   2   2     2697.75     2610.33     36.42 o 
   4   2   2     2311.40     2296.27     23.69 o 
   5   2   2      339.87      346.52      9.99 o 
   6   2   2      753.91      773.61     28.94 o 
  -6   3   2       74.80       64.59     14.21 o 
  -5   3   2      365.40      374.81      6.00 o 
  -4   3   2      689.52      699.26      5.82 o 
  -3   3   2     1386.74     1305.04     41.42 o 
  -2   3   2      319.07      344.24     10.40 o 
  -1   3   2     3376.58     3365.91     24.39 o 
   0   3   2    21539.94    20441.40    325.23 o 
   1   3   2     3067.05     3049.10     32.12 o 
   2   3   2      323.05      370.12     17.90 o 
   3   3   2     1373.87     1278.29     25.41 o 
   4   3   2      672.89      716.97      7.29 o 
   5   3   2      355.39      370.77      7.01 o 
   6   3   2       73.12       76.79      3.00 o 
  -6   4   2      104.33      100.95      4.24 o 
  -5   4   2      146.50      164.50      3.92 o 
  -4   4   2      904.07      921.70      8.36 o 
  -3   4   2      412.41      409.61     11.06 o 
  -2   4   2      807.94      791.66     15.61 o 
  -1   4   2      154.68      158.32      4.28 o 
   0   4   2     2506.13     2464.31     16.92 o 
   1   4   2      123.35      118.15      3.28 o 
   2   4   2      829.31      843.42     24.63 o 
   3   4   2      407.35      394.04     11.13 o 
   4   4   2      953.96      995.18     10.04 o 
   5   4   2      131.87      147.57      4.72 o 
   6   4   2      109.14      100.64      2.66 o 
  -6   5   2       18.42       16.81      2.00 o 
  -5   5   2      253.43      276.26      6.38 o 
  -4   5   2      144.22      140.55      3.72 o 
  -3   5   2      847.46      791.03     15.96 o 
  -2   5   2     2117.43     2233.14     31.88 o 
  -1   5   2      131.64      167.00      4.17 o 
   0   5   2        4.39        5.43      3.00 o 
   1   5   2      124.68      152.12      4.02 o 
   2   5   2     2077.18     2114.68     37.89 o 
   3   5   2      800.01      730.55     15.39 o 
   4   5   2      164.82      164.58      5.34 o 
   5   5   2      313.01      336.46      7.06 o 
   6   5   2        9.50       10.35      1.43 o 
  -6   6   2      440.06      389.00      8.01 o 
  -5   6   2      291.75      310.74      5.59 o 
  -4   6   2       73.85       74.23      3.17 o 
  -3   6   2     1486.45     1440.74     36.11 o 
  -2   6   2     2024.51     1957.93     33.84 o 
  -1   6   2     7657.78     7833.44    122.73 o 
   0   6   2     5797.63     6767.99     45.09 o 
   1   6   2     7613.34     7785.02     74.10 o 
   2   6   2     1701.71     1670.24     28.89 o 
   3   6   2     1670.94     1607.24     16.69 o 
   4   6   2       86.63       88.55      3.20 o 
   5   6   2      300.44      306.17      5.44 o 
  -5   7   2      219.29      239.03      5.40 o 
  -4   7   2      169.02      172.61      4.22 o 
  -3   7   2     1333.48     1311.50     15.72 o 
  -2   7   2     1642.10     1653.90     32.81 o 
  -1   7   2     2594.49     2747.85     29.45 o 
   0   7   2        5.28        3.14      3.01 o 
   1   7   2     2369.97     2495.39     55.45 o 
   2   7   2     2004.62     2034.81     21.85 o 
   3   7   2     1255.02     1220.34     21.24 o 
   4   7   2      150.91      156.73      5.91 o 
   5   7   2      228.50      236.98      5.53 o 
  -5   8   2       87.34       93.88      3.08 o 
  -4   8   2       50.16       45.41      3.20 o 
  -3   8   2       87.61       86.88      3.36 o 
  -2   8   2        2.61        2.08      4.26 o 
  -1   8   2      762.44      816.96     15.31 o 
   0   8   2      715.48      749.96     45.07 o 
   1   8   2      771.68      847.99     12.53 o 
   2   8   2        0.84       -2.45      2.45 o 
   3   8   2       80.45       79.89      3.09 o 
   4   8   2       68.09       63.57      3.33 o 
   5   8   2       93.41      102.33      6.19 o 
  -5   9   2       31.26       32.87      2.41 o 
  -4   9   2      323.96      332.38     11.78 o 
  -3   9   2       50.07       54.22      3.05 o 
  -2   9   2      215.72      221.29      6.18 o 
  -1   9   2     1270.49     1273.22     20.33 o 
   0   9   2     2290.16     2279.69     29.46 o 
   1   9   2     1206.58     1164.18     40.25 o 
   2   9   2      240.24      241.10      4.83 o 
   3   9   2       43.33       37.96      2.51 o 
   4   9   2      320.30      309.56      7.84 o 
   5   9   2       27.43       29.61      3.91 o 
  -5  10   2       92.22       71.98      3.51 o 
  -4  10   2      237.96      239.01      7.84 o 
  -3  10   2      599.45      606.36     15.98 o 
  -2  10   2      183.67      184.43      6.02 o 
  -1  10   2      648.98      655.94      7.71 o 
   0  10   2     2863.92     2804.79     30.67 o 
   1  10   2      713.01      719.80     12.39 o 
   2  10   2      223.68      231.43      5.05 o 
   3  10   2      556.71      579.89      9.37 o 
   4  10   2      224.06      237.32      5.94 o 
   5  10   2       75.39       67.97      3.68 o 
  -4  11   2      165.92      147.43      8.37 o 
  -3  11   2      309.85      334.44      7.36 o 
  -2  11   2      132.93      147.55      6.27 o 
  -1  11   2     1217.78     1214.72     11.97 o 
   0  11   2      297.61      314.23      7.07 o 
   1  11   2     1149.61     1128.27      9.41 o 
   2  11   2      132.42      147.30      4.27 o 
   3  11   2      345.86      360.33     13.34 o 
   4  11   2      138.73      136.67      3.58 o 
  -4  12   2       69.77       65.26      3.18 o 
  -3  12   2      130.89      152.23      3.25 o 
  -2  12   2      147.51      144.50      5.47 o 
  -1  12   2        1.79        2.39      2.33 o 
   0  12   2      498.84      494.89      9.00 o 
   1  12   2       12.98       14.85      2.88 o 
   2  12   2      139.70      131.40      3.76 o 
   3  12   2      143.14      157.72      4.05 o 
   4  12   2       56.03       46.46      2.18 o 
  -3  13   2       88.23       79.15      4.67 o 
  -2  13   2      830.46      887.19     11.15 o 
  -1  13   2      405.69      417.81      9.02 o 
   0  13   2       80.32       65.01      4.16 o 
   1  13   2      451.31      485.91      6.92 o 
   2  13   2      739.78      812.28     18.87 o 
   3  13   2       97.78       92.82      4.40 o 
  -2  14   2      221.75      249.14      6.89 o 
  -1  14   2      196.33      166.91     46.64 o 
   0  14   2        0.79        4.86      2.43 o 
   1  14   2      158.31      178.73      4.39 o 
   2  14   2      230.82      258.40     19.58 o 
   3  14   2       75.87       60.87      9.44 o 
  -2  15   2      184.19      176.40      5.17 o 
   0  15   2      172.73      177.78      5.21 o 
   1  15   2        8.06       14.07      3.15 o 
   2  15   2      196.77      169.29      5.79 o 
   1   0   3     1305.86     1308.39     14.52 o 
   2   0   3      569.70      562.57     11.44 o 
   3   0   3      330.50      315.06      9.83 o 
   4   0   3       17.32       16.15      1.98 o 
   5   0   3       10.21       19.44      4.16 o 
   6   0   3        2.26       -1.02      2.03 o 
  -6   1   3       94.30       96.90      3.20 o 
  -5   1   3      623.45      633.41     11.21 o 
  -4   1   3       37.81       40.69      2.64 o 
  -3   1   3     1391.74     1388.03     31.43 o 
  -2   1   3     1170.56     1244.17     11.40 o 
  -1   1   3     6073.81     5962.03     41.83 o 
   0   1   3      139.79      143.61      2.56 o 
   1   1   3     5899.76     5856.67     52.35 o 
   2   1   3     1272.83     1395.81     17.77 o 
   3   1   3     1363.25     1315.57     42.27 o 
   4   1   3       23.82       23.56      1.88 o 
   5   1   3      716.56      726.32      9.45 o 
   6   1   3       82.71       81.64      3.96 o 
  -6   2   3       53.09       55.54      2.65 o 
  -5   2   3      636.04      639.73     12.89 o 
  -4   2   3     1068.43     1107.63     14.94 o 
  -3   2   3     2018.93     1921.34     57.86 o 
  -2   2   3     1285.80     1240.01     15.89 o 
  -1   2   3    13423.25    13777.55    154.36 o 
   0   2   3      622.64      654.57      7.27 o 
   1   2   3    13161.34    12997.38    209.08 o 
   2   2   3     1249.97     1197.25     22.02 o 
   3   2   3     2025.76     1888.54     25.95 o 
   4   2   3     1095.96     1100.32     12.45 o 
   5   2   3      636.82      643.65     13.75 o 
   6   2   3       64.50       64.59      3.79 o 
  -6   3   3      540.34      538.76     17.96 o 
  -5   3   3      485.99      508.78      7.61 o 
  -4   3   3      865.79      879.28      9.96 o 
  -3   3   3      801.96      833.35     25.18 o 
  -2   3   3      981.19      957.71     13.21 o 
  -1   3   3     3124.52     3222.92     24.26 o 
   0   3   3    12140.41    11863.77     59.68 o 
   1   3   3     3290.06     3299.21     42.00 o 
   2   3   3      861.26      834.86     14.81 o 
   3   3   3      731.12      707.96     24.20 o 
   4   3   3      888.34      920.99      6.31 o 
   5   3   3      430.67      425.22      6.57 o 
   6   3   3      549.13      547.82      9.84 o 
  -6   4   3       25.90       25.64      2.46 o 
  -5   4   3      611.72      616.76      6.72 o 
  -4   4   3      150.38      146.28      5.35 o 
  -3   4   3      997.73     1014.94     21.51 o 
  -2   4   3       95.90       99.95      5.86 o 
  -1   4   3      422.06      444.24      4.74 o 
   0   4   3     1272.54     1286.92      7.34 o 
   1   4   3      544.92      584.71      5.82 o 
   2   4   3       68.77       69.75      3.91 o 
   3   4   3      985.19      959.81     19.75 o 
   4   4   3      108.35      107.80      2.56 o 
   5   4   3      643.67      639.70      8.39 o 
   6   4   3       30.21       33.07      2.05 o 
  -6   5   3      407.88      410.73     30.32 o 
  -5   5   3      502.86      530.59      8.26 o 
  -4   5   3     1559.65     1577.82     12.88 o 
  -3   5   3      459.71      447.21     23.08 o 
  -2   5   3      669.54      660.80     16.95 o 
  -1   5   3      794.40      810.51     17.21 o 
   0   5   3     1947.12     1982.63     31.09 o 
   1   5   3      962.00      993.00     15.58 o 
   2   5   3      637.07      628.87     13.35 o 
   3   5   3      524.79      489.18     12.97 o 
   4   5   3     1526.35     1525.70     14.94 o 
   5   5   3      563.73      584.18      7.32 o 
   6   5   3      429.90      397.63     18.58 o 
  -5   6   3      305.40      320.02      4.88 o 
  -4   6   3     1398.86     1394.42     14.61 o 
  -3   6   3      897.96      910.85      9.92 o 
  -2   6   3      141.72      151.38      6.04 o 
  -1   6   3     1156.57     1224.58     23.30 o 
   0   6   3     2907.45     2888.55     48.02 o 
   1   6   3     1160.98     1171.56     20.90 o 
   2   6   3      148.04      149.96      7.57 o 
   3   6   3      973.99      958.61     14.65 o 
   4   6   3     1412.49     1433.54     12.90 o 
   5   6   3      322.77      337.28      8.18 o 
  -5   7   3       13.41       13.06      2.51 o 
  -4   7   3      322.14      318.49      5.13 o 
  -3   7   3      948.39      960.35     10.53 o 
  -2   7   3      975.60      941.44     18.30 o 
  -1   7   3      116.48       84.35      4.58 o 
   0   7   3        6.53        4.80      2.64 o 
   1   7   3      191.44      177.35      5.72 o 
   2   7   3      944.75      923.17     15.13 o 
   3   7   3      910.86      896.77     15.26 o 
   4   7   3      347.38      353.56      5.20 o 
   5   7   3       11.84        7.54      2.29 o 
  -5   8   3      122.38      139.76      3.53 o 
  -4   8   3        2.00        0.47      2.16 o 
  -3   8   3        0.03       -1.23      2.45 o 
  -2   8   3     1109.51     1107.92     30.69 o 
  -1   8   3      115.89      109.63      5.79 o 
   0   8   3        8.24        2.16      4.51 o 
   1   8   3      132.79      139.80      5.66 o 
   2   8   3     1066.90     1032.97     24.36 o 
   3   8   3        0.93        2.62      1.82 o 
   4   8   3        9.33        7.59      2.24 o 
   5   8   3      113.84      126.21      3.97 o 
  -5   9   3      203.99      234.13      5.14 o 
  -4   9   3      307.81      311.10     13.90 o 
  -3   9   3      672.23      683.04     10.73 o 
  -2   9   3     2727.16     2679.50     50.55 o 
  -1   9   3      339.60      352.87      8.12 o 
   0   9   3      708.00      777.23     17.62 o 
   1   9   3      335.24      348.58      7.08 o 
   2   9   3     2784.88     2797.61     44.71 o 
   3   9   3      672.09      691.05     10.73 o 
   4   9   3      325.15      319.44      6.54 o 
   5   9   3      209.69      230.37      4.18 o 
  -4  10   3      545.67      521.51      9.40 o 
  -3  10   3      827.94      852.46     18.44 o 
  -2  10   3      146.31      146.50      4.53 o 
  -1  10   3     3313.98     3327.36     37.23 o 
   0  10   3      103.52       93.08      5.28 o 
   1  10   3     3179.59     3294.85     22.00 o 
   2  10   3      149.42      153.40      3.94 o 
   3  10   3      860.52      869.46     10.69 o 
   4  10   3      587.76      582.69     15.96 o 
   5  10   3      162.43      128.98      4.64 o 
  -4  11   3        3.49        6.12      1.56 o 
  -3  11   3      291.75      296.95      5.99 o 
  -2  11   3      496.49      510.84     10.15 o 
  -1  11   3      322.10      328.80      5.98 o 
   0  11   3       61.63       66.26      3.31 o 
   1  11   3      351.64      357.84     11.04 o 
   2  11   3      500.95      527.63      9.15 o 
   3  11   3      298.28      315.11     10.48 o 
   4  11   3        2.15        1.56      1.82 o 
  -4  12   3      133.09      113.42      8.72 o 
  -3  12   3       53.43       63.76      2.50 o 
  -2  12   3       76.18       97.32      4.56 o 
  -1  12   3        0.14        1.76      2.28 o 
   0  12   3      461.99      439.46      6.05 o 
   1  12   3        0.30        4.01      3.06 o 
   2  12   3       50.49       68.65      3.72 o 
   3  12   3       43.16       46.96      2.40 o 
  -3  13   3      322.38      302.59      8.76 o 
  -2  13   3      171.20      184.25      5.36 o 
  -1  13   3      774.83      812.02     15.45 o 
   0  13   3        0.25        0.06      2.65 o 
   1  13   3      751.77      787.74     13.98 o 
   2  13   3      143.65      157.67      5.53 o 
   3  13   3      338.70      313.96     22.65 o 
  -2  14   3      275.58      257.67     20.49 o 
  -1  14   3      316.37      299.11     18.35 o 
   0  14   3      471.70      540.84     10.23 o 
   1  14   3      327.19      326.31      6.20 o 
   2  14   3      285.66      297.28     14.59 o 
  -1  15   3       86.86       86.66      5.46 o 
   0  15   3      129.87      111.74     41.31 o 
   1  15   3      101.63      101.09      4.74 o 
   0   0   4     1857.95     1804.94     20.54 o 
   1   0   4     6650.90     6172.60     90.30 o 
   2   0   4     1561.69     1669.53     26.17 o 
   3   0   4      257.77      184.66      6.87 o 
   4   0   4      233.01      255.95      5.46 o 
   5   0   4       47.13       47.86      3.30 o 
   6   0   4      125.42      126.68      3.51 o 
  -6   1   4       84.07       87.40      3.04 o 
  -5   1   4       72.29       70.77      2.82 o 
  -4   1   4      976.19      989.72     12.56 o 
  -3   1   4      159.94      135.99      7.27 o 
  -2   1   4     1822.51     1844.68     35.93 o 
  -1   1   4     9632.31     8959.14    114.76 o 
   0   1   4     7065.79     6878.94     67.55 o 
   1   1   4     9793.22     9669.83     89.21 o 
   2   1   4     1988.16     2085.55     24.69 o 
   3   1   4      231.54      204.85      7.62 o 
   4   1   4      966.33      972.64     11.32 o 
   5   1   4       68.98       68.82      3.55 o 
   6   1   4       74.63       71.10      2.82 o 
  -6   2   4      166.16      167.71      6.93 o 
  -5   2   4      214.01      210.70      8.09 o 
  -4   2   4     1395.58     1374.71      9.51 o 
  -3   2   4      149.41      183.90     10.68 o 
  -2   2   4      810.52      836.17     18.08 o 
  -1   2   4     8653.06     8658.70     43.42 o 
   0   2   4     2305.50     2269.64     14.14 o 
   1   2   4     8394.54     8605.59     84.77 o 
   2   2   4      824.10      868.40      8.76 o 
   3   2   4      167.22      200.78      7.65 o 
   4   2   4     1388.79     1334.86     14.02 o 
   5   2   4      213.57      216.51      5.24 o 
   6   2   4      194.86      180.66     11.29 o 
  -6   3   4      157.44      163.08      3.69 o 
  -5   3   4      878.00      907.81      8.92 o 
  -4   3   4       54.64       54.36      2.58 o 
  -3   3   4      451.38      432.69     23.25 o 
  -2   3   4     1991.85     2108.41     26.67 o 
  -1   3   4    13579.37    13577.84    102.64 o 
   0   3   4     1511.25     1592.35     16.67 o 
   1   3   4    14276.74    14037.13    136.61 o 
   2   3   4     2014.31     2147.72     24.76 o 
   3   3   4      466.61      441.54     13.73 o 
   4   3   4       58.98       59.83      2.10 o 
   5   3   4      839.20      842.96      9.05 o 
   6   3   4      152.66      166.90      3.89 o 
  -6   4   4      129.92      138.56      5.02 o 
  -5   4   4      943.34      959.74     17.29 o 
  -4   4   4      292.95      275.36      4.72 o 
  -3   4   4       68.80       77.38      9.12 o 
  -2   4   4     7214.50     7220.26     37.15 o 
  -1   4   4     1242.73     1263.67     10.32 o 
   0   4   4        3.72       10.59      1.70 o 
   1   4   4     1205.11     1233.14     15.32 o 
   2   4   4     7733.39     7318.30     80.40 o 
   3   4   4       49.93       46.33      6.14 o 
   4   4   4      290.54      281.30      3.62 o 
   5   4   4      916.96      979.77     16.33 o 
   6   4   4      110.30      105.59      4.86 o 
  -6   5   4        0.71        1.00      2.01 o 
  -5   5   4       31.59       38.70      2.66 o 
  -4   5   4     3169.57     3131.94     18.77 o 
  -3   5   4      689.76      700.76     49.18 o 
  -2   5   4      889.47      888.59     26.30 o 
  -1   5   4      677.40      724.52     10.17 o 
   0   5   4      807.34      822.95     14.95 o 
   1   5   4      696.02      734.68     12.96 o 
   2   5   4      726.24      693.55     25.17 o 
   3   5   4      725.08      680.96     15.49 o 
   4   5   4     3128.26     3092.96     37.28 o 
   5   5   4       37.15       41.75      3.36 o 
   6   5   4        4.23        6.16      1.40 o 
  -5   6   4       32.39       34.75      2.51 o 
  -4   6   4      168.53      173.96      4.10 o 
  -3   6   4     2115.94     2115.22     12.03 o 
  -2   6   4      905.40      833.37     24.63 o 
  -1   6   4      389.06      418.71     12.49 o 
   0   6   4       15.21       28.22      3.17 o 
   1   6   4      442.76      466.41     10.78 o 
   2   6   4      872.84      824.80     18.90 o 
   3   6   4     2081.13     2069.23     13.24 o 
   4   6   4      116.49      112.82      3.19 o 
   5   6   4       21.70       19.84      2.65 o 
  -5   7   4      197.75      192.94      4.26 o 
  -4   7   4     1427.36     1455.51     13.68 o 
  -3   7   4      403.52      412.34      5.90 o 
  -2   7   4     1048.82     1057.96     24.27 o 
  -1   7   4      172.81      193.98      8.59 o 
   0   7   4      239.75      180.38      5.97 o 
   1   7   4      233.60      262.62      6.97 o 
   2   7   4     1073.73     1113.43     19.84 o 
   3   7   4      402.49      412.23      5.07 o 
   4   7   4     1471.17     1515.63     19.57 o 
   5   7   4      196.48      204.27      5.01 o 
  -5   8   4      954.15     1058.01     16.05 o 
  -4   8   4      324.18      337.13      5.62 o 
  -3   8   4      195.67      189.86      3.97 o 
  -2   8   4      168.23      182.34      5.25 o 
  -1   8   4      339.30      315.20      9.21 o 
   0   8   4       29.36       33.91      4.52 o 
   1   8   4      381.45      371.14     14.76 o 
   2   8   4      207.80      211.16      5.41 o 
   3   8   4      168.64      158.19      3.16 o 
   4   8   4      310.40      320.12      5.43 o 
   5   8   4      992.26     1141.88     12.47 o 
  -5   9   4      215.68      205.64      4.72 o 
  -4   9   4      114.88      124.95      3.35 o 
  -3   9   4      564.40      597.49      8.58 o 
  -2   9   4      787.33      765.90      9.10 o 
  -1   9   4      690.55      714.27     10.49 o 
   0   9   4       42.59       39.40      6.05 o 
   1   9   4      694.43      710.47     22.54 o 
   2   9   4      747.49      732.83      7.94 o 
   3   9   4      674.46      713.73     11.72 o 
   4   9   4       98.85       99.57      3.46 o 
   5   9   4      242.21      203.22     21.85 o 
  -4  10   4       23.51       28.35      1.99 o 
  -3  10   4      418.67      413.79      9.60 o 
  -2  10   4      875.98      891.65     18.65 o 
  -1  10   4       47.83       42.88      3.01 o 
   0  10   4      448.73      429.86      8.73 o 
   1  10   4       41.65       42.19      2.92 o 
   2  10   4      878.18      889.93      8.78 o 
   3  10   4      430.53      429.62      6.07 o 
   4  10   4       33.14       38.21      2.87 o 
  -4  11   4      116.22      100.11     16.30 o 
  -3  11   4      255.15      251.02      8.82 o 
  -2  11   4      827.88      849.81      9.10 o 
  -1  11   4      291.02      275.99      4.66 o 
   0  11   4      193.65      200.77      6.63 o 
   1  11   4      281.98      274.66      5.53 o 
   2  11   4      728.83      747.35      8.53 o 
   3  11   4      195.11      193.27      5.83 o 
   4  11   4       85.06       84.34     15.84 o 
  -4  12   4       41.73       37.12      3.73 o 
  -3  12   4      426.95      451.53     10.64 o 
  -2  12   4      483.96      505.24      8.12 o 
  -1  12   4      994.15     1048.76     32.97 o 
   0  12   4       63.78       61.41      3.09 o 
   1  12   4      880.39      906.52     12.29 o 
   2  12   4      479.73      495.56     10.62 o 
   3  12   4      410.70      442.03     11.06 o 
   4  12   4       54.56       43.61      2.73 o 
  -3  13   4      124.28      109.32      4.92 o 
  -2  13   4      630.41      630.59     11.93 o 
  -1  13   4      115.19      111.46      4.63 o 
   0  13   4      308.99      338.70      7.21 o 
   1  13   4      125.52      128.66      5.05 o 
   2  13   4      617.68      618.68     32.55 o 
   3  13   4      151.47      135.87     17.21 o 
  -2  14   4       69.70       64.49      3.35 o 
  -1  14   4      325.07      276.98      9.18 o 
   0  14   4      547.24      583.42     17.28 o 
   1  14   4      289.94      291.09      4.94 o 
   2  14   4       82.13       87.11      3.00 o 
  -1  15   4      214.55      216.23      5.29 o 
   0  15   4      239.62      257.82      5.95 o 
   1  15   4      187.71      181.36     13.41 o 
   1   0   5     2959.43     2954.21     48.47 o 
   2   0   5     2039.62     1936.46     24.21 o 
   3   0   5       29.36       17.92      3.77 o 
   4   0   5       29.25       25.85      2.28 o 
   5   0   5      404.58      468.24      8.51 o 
   6   0   5      813.23      852.86      7.62 o 
  -6   1   5       24.67       25.16      2.46 o 
  -5   1   5      508.09      517.28      8.66 o 
  -4   1   5      960.05     1017.63      7.54 o 
  -3   1   5     1451.06     1360.99     21.31 o 
  -2   1   5      671.03      719.95     13.39 o 
  -1   1   5      975.62      977.67     12.80 o 
   0   1   5     3897.06     3876.46     74.50 o 
   1   1   5      890.04      880.29     18.97 o 
   2   1   5      538.58      583.09      9.24 o 
   3   1   5     1532.52     1434.43     22.33 o 
   4   1   5     1045.66     1128.22     14.52 o 
   5   1   5      521.20      523.37      6.52 o 
   6   1   5       31.80       30.57      2.22 o 
  -6   2   5       51.46       44.12      3.89 o 
  -5   2   5      163.26      161.91      3.51 o 
  -4   2   5       31.61       37.39      1.97 o 
  -3   2   5     1102.80     1056.87     76.25 o 
  -2   2   5     2023.31     2110.37     37.75 o 
  -1   2   5     1533.38     1597.25      7.21 o 
   0   2   5      127.87      132.98      2.92 o 
   1   2   5     1499.63     1579.99     23.47 o 
   2   2   5     1858.17     1960.07     54.81 o 
   3   2   5     1163.21     1079.46     28.89 o 
   4   2   5       36.70       40.64      1.99 o 
   5   2   5      176.82      176.58      3.88 o 
   6   2   5       55.47       44.88      4.19 o 
  -6   3   5       15.11       20.96      2.37 o 
  -5   3   5      631.07      611.21      8.55 o 
  -4   3   5     1657.31     1653.75     16.30 o 
  -3   3   5     1348.07     1349.73     27.25 o 
  -2   3   5      638.09      651.19     26.07 o 
  -1   3   5      606.03      617.59     30.66 o 
   0   3   5     5651.91     5430.52     42.61 o 
   1   3   5      488.71      544.47     13.84 o 
   2   3   5      617.03      638.89     16.41 o 
   3   3   5     1317.93     1300.73     59.20 o 
   4   3   5     1897.26     1905.14     26.95 o 
   5   3   5      697.56      681.19      7.36 o 
   6   3   5       23.61       24.04      1.89 o 
  -6   4   5       44.86       32.55      3.84 o 
  -5   4   5     1180.64     1238.29     22.50 o 
  -4   4   5       37.90       37.61      2.26 o 
  -3   4   5     1590.04     1656.74     30.98 o 
  -2   4   5      709.43      741.03     16.31 o 
  -1   4   5     2718.05     2910.16     32.82 o 
   0   4   5      938.01      835.11     10.68 o 
   1   4   5     2187.07     2306.83     51.41 o 
   2   4   5      571.67      602.91     10.80 o 
   3   4   5     1695.64     1629.83     24.08 o 
   4   4   5       25.35       27.64      1.88 o 
   5   4   5     1318.22     1371.50     13.52 o 
   6   4   5       43.29       28.39      2.58 o 
  -6   5   5      387.67      345.04     20.25 o 
  -5   5   5       58.15       66.33      2.97 o 
  -4   5   5      937.49      934.74      9.84 o 
  -3   5   5      445.20      433.17     17.56 o 
  -2   5   5      899.68      997.29     17.02 o 
  -1   5   5      981.96      995.02     15.10 o 
   0   5   5      777.63      723.33      7.12 o 
   1   5   5      870.69      885.91      9.76 o 
   2   5   5      850.49      944.00     16.58 o 
   3   5   5      441.78      425.73     17.22 o 
   4   5   5     1059.93     1069.74     10.90 o 
   5   5   5       40.35       41.30      5.82 o 
   6   5   5      385.67      329.18     23.04 o 
  -5   6   5       28.30       35.54      2.61 o 
  -4   6   5      139.99      134.82      3.74 o 
  -3   6   5      336.55      325.33      4.28 o 
  -2   6   5      133.96      147.87     10.15 o 
  -1   6   5      938.41      939.44     14.06 o 
   0   6   5      932.01      981.61     21.79 o 
   1   6   5      881.30      869.11     19.03 o 
   2   6   5      136.81      152.10      8.54 o 
   3   6   5      288.99      281.32      5.33 o 
   4   6   5      147.09      143.12      3.22 o 
   5   6   5       34.00       34.28      2.93 o 
  -5   7   5       73.53       72.69      3.09 o 
  -4   7   5      187.62      201.36      6.71 o 
  -3   7   5     1413.54     1417.82     26.05 o 
  -2   7   5      826.53      788.43     17.07 o 
  -1   7   5     1195.14     1232.96     15.87 o 
   0   7   5      206.32      187.04      9.58 o 
   1   7   5     1309.04     1328.15     15.80 o 
   2   7   5      836.53      801.06     21.02 o 
   3   7   5     1413.60     1416.34     18.28 o 
   4   7   5      159.35      171.10      6.71 o 
   5   7   5       55.75       58.80      3.36 o 
  -5   8   5      163.17      171.55      4.58 o 
  -4   8   5      370.88      364.48      5.16 o 
  -3   8   5      397.43      394.53     11.46 o 
  -2   8   5     1680.20     1637.58     36.46 o 
  -1   8   5      470.71      429.50      9.60 o 
   0   8   5       93.34       98.92      5.87 o 
   1   8   5      468.87      459.70     11.88 o 
   2   8   5     1839.35     1803.07     22.24 o 
   3   8   5      393.17      403.81      5.81 o 
   4   8   5      385.31      385.27      5.92 o 
   5   8   5      165.58      177.89      5.56 o 
  -5   9   5      108.03      102.29      5.69 o 
  -4   9   5     1053.54     1072.19     21.89 o 
  -3   9   5      486.21      486.56     11.04 o 
  -2   9   5      862.07      887.25      7.94 o 
  -1   9   5      133.37      122.56      3.69 o 
   0   9   5     2823.61     2845.83     25.33 o 
   1   9   5      171.09      163.70      4.63 o 
   2   9   5      854.17      874.98      7.24 o 
   3   9   5      546.25      552.88      7.08 o 
   4   9   5     1016.53     1015.74     24.83 o 
   5   9   5      107.61      108.76      3.98 o 
  -4  10   5       20.99       17.71      2.16 o 
  -3  10   5       87.49       86.44      4.39 o 
  -2  10   5      250.67      242.31      4.73 o 
  -1  10   5     2026.80     1972.41     24.57 o 
   0  10   5       98.08       92.55      2.78 o 
   1  10   5     2169.71     2071.91     27.54 o 
   2  10   5      274.32      263.49      7.90 o 
   3  10   5      100.01       98.39      3.55 o 
   4  10   5       21.99       20.52      2.18 o 
  -4  11   5      136.60      120.52     17.31 o 
  -3  11   5      214.34      218.92      8.39 o 
  -2  11   5      335.91      350.82      6.07 o 
  -1  11   5      494.90      508.83      6.70 o 
   0  11   5     1257.71     1229.12     18.70 o 
   1  11   5      525.04      540.40      8.36 o 
   2  11   5      349.07      374.78      7.86 o 
   3  11   5      218.52      215.86      7.74 o 
   4  11   5      110.48       81.85     30.43 o 
  -4  12   5      117.41       87.43     14.32 o 
  -3  12   5       84.90       95.63      3.21 o 
  -2  12   5      777.36      853.27     19.86 o 
  -1  12   5      145.32      150.30      4.44 o 
   0  12   5      158.63      158.68      5.63 o 
   1  12   5      156.61      163.53      7.14 o 
   2  12   5      876.89      924.17     35.45 o 
   3  12   5       87.77       92.33      6.09 o 
  -3  13   5      432.31      371.51     17.94 o 
  -2  13   5       75.64       70.26      4.22 o 
  -1  13   5      302.34      326.89      7.64 o 
   0  13   5        2.88        6.57      2.48 o 
   1  13   5      355.15      386.31      6.17 o 
   2  13   5       75.37       76.80      3.80 o 
   3  13   5      377.96      394.61     10.89 o 
  -2  14   5       89.30       79.94      2.97 o 
  -1  14   5      364.37      327.19     10.27 o 
   0  14   5      193.15      210.29      6.73 o 
   1  14   5      352.31      357.96      6.88 o 
   2  14   5       83.01       89.71      3.69 o 
  -1  15   5       42.48       38.54      2.97 o 
   0  15   5      225.62      259.42      5.78 o 
   1  15   5       33.54       27.76      2.07 o 
   0   0   6     1063.00     1010.14     10.54 o 
   1   0   6      876.69      795.61      8.24 o 
   2   0   6        7.42        9.34      3.32 o 
   3   0   6     1386.63     1239.27     18.34 o 
   4   0   6       36.43       27.86      2.45 o 
   5   0   6     1324.24     1435.23      8.46 o 
   6   0   6        1.22        0.18      1.94 o 
  -6   1   6      442.84      485.93      7.24 o 
  -5   1   6      244.98      262.88      3.59 o 
  -4   1   6     1772.82     1748.01     12.46 o 
  -3   1   6      862.25      801.25     26.00 o 
  -2   1   6     2549.86     2490.02     26.14 o 
  -1   1   6     1924.39     1919.42     30.62 o 
   0   1   6     3914.82     3913.74     47.19 o 
   1   1   6     2055.00     2074.65     42.70 o 
   2   1   6     2600.08     2521.24     27.23 o 
   3   1   6      874.39      810.22     33.27 o 
   4   1   6     1726.70     1691.46     13.90 o 
   5   1   6      244.26      269.33      5.00 o 
   6   1   6      392.06      449.06     11.68 o 
  -6   2   6      358.01      358.44      4.34 o 
  -5   2   6      544.72      562.45      6.25 o 
  -4   2   6     1003.74     1047.95      7.68 o 
  -3   2   6      361.49      348.30     15.66 o 
  -2   2   6      318.31      344.55      8.97 o 
  -1   2   6      274.90      319.01      7.59 o 
   0   2   6      356.85      373.32      5.76 o 
   1   2   6      359.71      466.60     24.64 o 
   2   2   6      325.47      364.04      7.77 o 
   3   2   6      349.73      314.20     19.23 o 
   4   2   6      958.39     1009.46      8.50 o 
   5   2   6      550.89      566.86      6.06 o 
   6   2   6      387.40      390.52      8.90 o 
  -6   3   6      262.17      255.00      8.35 o 
  -5   3   6       91.22       83.43      2.58 o 
  -4   3   6      222.37      199.98      3.35 o 
  -3   3   6     1461.25     1445.19     39.14 o 
  -2   3   6      299.03      309.07     11.06 o 
  -1   3   6     3194.91     3204.65     21.86 o 
   0   3   6     1748.17     1643.01     11.94 o 
   1   3   6     3095.80     3146.62     46.17 o 
   2   3   6      248.80      259.23      6.99 o 
   3   3   6     1472.27     1367.94     20.91 o 
   4   3   6      265.20      251.97      7.59 o 
   5   3   6       82.02       84.40      3.26 o 
   6   3   6      285.41      273.40     10.75 o 
  -6   4   6       47.67       45.52      2.68 o 
  -5   4   6      130.36      141.48      4.00 o 
  -4   4   6      506.80      520.16      4.76 o 
  -3   4   6     1756.36     1760.53     66.64 o 
  -2   4   6     1219.65     1259.66     15.88 o 
  -1   4   6      416.49      435.09     15.03 o 
   0   4   6      320.36      311.03      5.73 o 
   1   4   6      298.38      302.27      7.05 o 
   2   4   6     1288.47     1339.98     42.58 o 
   3   4   6     1766.21     1639.32     45.36 o 
   4   4   6      558.11      571.43      5.27 o 
   5   4   6      118.56      143.51      9.07 o 
   6   4   6       37.05       36.71      2.86 o 
  -5   5   6      602.43      625.07      8.47 o 
  -4   5   6      321.47      309.32      4.62 o 
  -3   5   6     1267.31     1332.73     36.97 o 
  -2   5   6     4337.14     4503.64     78.68 o 
  -1   5   6     4820.96     4745.24     54.13 o 
   0   5   6     1358.71     1290.49     12.27 o 
   1   5   6     4942.42     4959.77     53.43 o 
   2   5   6     4276.43     4506.02    170.29 o 
   3   5   6     1193.10     1242.67     20.58 o 
   4   5   6      307.68      296.15      8.71 o 
   5   5   6      650.51      659.22     17.63 o 
  -5   6   6     1482.74     1614.30     20.19 o 
  -4   6   6      133.34      130.14      3.74 o 
  -3   6   6      216.56      215.40      6.41 o 
  -2   6   6     2625.07     2508.03     34.90 o 
  -1   6   6     2924.63     2908.34     74.05 o 
   0   6   6       97.77       97.87      5.12 o 
   1   6   6     2980.13     2998.65     35.24 o 
   2   6   6     2493.87     2460.72     35.96 o 
   3   6   6      169.31      174.04      3.71 o 
   4   6   6      153.61      151.87      3.77 o 
   5   6   6     1441.98     1487.02     29.77 o 
  -5   7   6      488.75      505.82      8.05 o 
  -4   7   6      663.93      685.62     11.97 o 
  -3   7   6     1337.36     1306.56     18.69 o 
  -2   7   6      178.15      172.02      7.81 o 
  -1   7   6     3762.20     3734.07     53.43 o 
   0   7   6      258.34      268.51     39.83 o 
   1   7   6     3698.94     3608.99     87.76 o 
   2   7   6      159.12      161.97      7.17 o 
   3   7   6     1389.92     1344.90     20.10 o 
   4   7   6      671.52      685.27     18.11 o 
   5   7   6      462.06      466.61      8.96 o 
  -5   8   6      285.56      274.20      7.64 o 
  -4   8   6      129.66      126.85      3.83 o 
  -3   8   6      280.27      273.25      6.44 o 
  -2   8   6      593.07      585.51     12.18 o 
  -1   8   6      733.88      705.20     32.12 o 
   0   8   6        1.68       -9.20      9.20 o 
   1   8   6      788.27      787.88     16.93 o 
   2   8   6      460.02      465.02      5.68 o 
   3   8   6      243.24      261.48      5.14 o 
   4   8   6      168.04      162.09      4.20 o 
   5   8   6      282.91      280.61     11.31 o 
  -5   9   6      210.83      196.20      5.31 o 
  -4   9   6      106.31       88.23      3.79 o 
  -3   9   6      150.14      156.29      4.14 o 
  -2   9   6      714.89      686.03     15.11 o 
  -1   9   6       71.93       67.10      3.25 o 
   0   9   6     2618.15     2530.36     23.56 o 
   1   9   6       41.01       40.17      2.32 o 
   2   9   6      606.34      591.87     10.12 o 
   3   9   6      118.74      137.02      4.08 o 
   4   9   6       84.55       77.57      3.51 o 
   5   9   6      207.14      213.57     12.79 o 
  -4  10   6      906.22      932.18     12.47 o 
  -3  10   6       31.00       34.74      2.51 o 
  -2  10   6      199.94      183.50      3.93 o 
  -1  10   6     1294.42     1254.68     14.31 o 
   0  10   6       97.20      100.37      4.15 o 
   1  10   6     1426.62     1392.59     10.97 o 
   2  10   6      191.69      183.34      6.05 o 
   3  10   6        9.23       16.88      2.67 o 
   4  10   6      924.85      979.43     16.24 o 
  -4  11   6       70.89       59.13      8.52 o 
  -3  11   6      219.54      222.35     10.67 o 
  -2  11   6      340.77      335.10      4.91 o 
  -1  11   6      305.48      318.19      6.96 o 
   0  11   6     3341.32     3363.36     37.85 o 
   1  11   6      289.24      293.52      7.55 o 
   2  11   6      405.65      365.64      8.06 o 
   3  11   6      223.72      229.80      8.30 o 
   4  11   6       65.14       49.77     19.76 o 
  -3  12   6      118.51      126.90      5.06 o 
  -2  12   6     1538.39     1584.09     20.24 o 
  -1  12   6      365.93      364.65      6.24 o 
   0  12   6       41.69       37.32      2.97 o 
   1  12   6      360.18      350.47      7.99 o 
   2  12   6     1533.07     1581.33     23.50 o 
   3  12   6      106.73      116.84     13.25 o 
  -3  13   6      118.07      105.59      3.13 o 
  -2  13   6      771.97      813.51     25.47 o 
  -1  13   6      882.24      894.01     24.49 o 
   0  13   6       46.35       51.83      3.50 o 
   1  13   6      878.16      925.86      8.91 o 
   2  13   6      869.90      962.26     12.43 o 
   3  13   6      116.87      103.21      6.05 o 
  -2  14   6      985.32      860.11     32.73 o 
  -1  14   6      237.22      218.94     11.18 o 
   0  14   6       88.62       95.43      4.07 o 
   1  14   6      255.59      244.71     47.74 o 
   2  14   6      976.01      980.68      7.56 o 
   0  15   6       98.22       98.54      5.51 o 
   1  15   6      231.32      203.80      7.52 o 
   1   0   7       15.78       23.79      2.40 o 
   2   0   7       71.00       73.83      3.80 o 
   3   0   7      107.64      101.27      7.67 o 
   4   0   7        2.90        8.44      2.33 o 
   5   0   7       16.81       11.16      2.39 o 
   6   0   7        4.99        5.87      1.79 o 
  -6   1   7       35.47       31.70      2.72 o 
  -5   1   7      154.38      149.82      2.93 o 
  -4   1   7      272.71      235.82      3.82 o 
  -3   1   7     1956.46     1807.29     23.73 o 
  -2   1   7     2039.61     1854.52     17.71 o 
  -1   1   7      306.80      294.27     12.60 o 
   0   1   7     3980.46     4150.20     20.32 o 
   1   1   7      403.71      386.86     17.77 o 
   2   1   7     2057.63     1895.97     49.52 o 
   3   1   7     1874.88     1755.14     42.94 o 
   4   1   7      265.38      229.06      3.38 o 
   5   1   7      155.78      154.44      3.49 o 
   6   1   7       25.86       22.13      2.52 o 
  -6   2   7      743.93      750.83      7.48 o 
  -5   2   7      330.22      344.72      5.48 o 
  -4   2   7      248.36      241.41      4.06 o 
  -3   2   7     1527.31     1553.75     72.10 o 
  -2   2   7     1261.76     1166.16     18.40 o 
  -1   2   7     3091.25     2867.16     37.85 o 
   0   2   7     2443.98     2229.40     69.09 o 
   1   2   7     3066.09     3004.47     27.51 o 
   2   2   7     1077.00     1004.04     17.74 o 
   3   2   7     1639.22     1599.84    133.04 o 
   4   2   7      198.95      193.67      4.71 o 
   5   2   7      292.04      298.45      5.25 o 
   6   2   7      726.84      732.75     10.07 o 
  -6   3   7       89.57       90.04      4.00 o 
  -5   3   7     1013.46     1044.50     12.03 o 
  -4   3   7      277.25      269.51      5.27 o 
  -3   3   7      871.78      855.51     26.36 o 
  -2   3   7       31.87       21.37      4.14 o 
  -1   3   7     1587.40     1469.83     24.68 o 
   0   3   7      182.79      158.92      2.55 o 
   1   3   7     1507.64     1378.73     31.80 o 
   2   3   7       33.92       30.59      3.30 o 
   3   3   7      720.23      661.61     25.43 o 
   4   3   7      266.05      260.74      5.85 o 
   5   3   7     1006.27     1050.69     10.65 o 
   6   3   7       94.00       94.58      7.17 o 
  -6   4   7        5.42        6.06      1.96 o 
  -5   4   7      117.25      131.92      3.15 o 
  -4   4   7       17.33       18.08      1.85 o 
  -3   4   7      192.57      207.50     12.93 o 
  -2   4   7     2722.78     2830.03     91.09 o 
  -1   4   7     2337.11     2357.37     41.52 o 
   0   4   7     2255.93     2208.09     21.46 o 
   1   4   7     2545.92     2628.83     60.62 o 
   2   4   7     2879.95     3071.85     92.98 o 
   3   4   7      145.82      126.43      7.94 o 
   4   4   7       12.11       11.86      1.94 o 
   5   4   7      114.46      120.91      6.29 o 
   6   4   7        3.58        5.09      1.71 o 
  -5   5   7      149.40      164.70      3.87 o 
  -4   5   7     1781.77     1821.58     11.43 o 
  -3   5   7      495.41      493.65      7.24 o 
  -2   5   7      913.49      872.14     40.62 o 
  -1   5   7      145.32      144.62      5.85 o 
   0   5   7      959.32      918.40      9.48 o 
   1   5   7      112.49      109.15      6.31 o 
   2   5   7      990.89      956.66     17.51 o 
   3   5   7      482.50      478.89      5.84 o 
   4   5   7     1693.40     1757.69     15.70 o 
   5   5   7      142.47      155.19      4.37 o 
  -5   6   7      418.02      441.42      8.03 o 
  -4   6   7      433.74      435.70      7.51 o 
  -3   6   7      961.82      958.06     17.06 o 
  -2   6   7      506.06      509.21     20.99 o 
  -1   6   7     3076.26     2907.75     47.68 o 
   0   6   7      251.61      240.57      7.90 o 
   1   6   7     3220.09     3063.62    100.58 o 
   2   6   7      467.23      464.42     13.09 o 
   3   6   7      915.40      920.97     13.66 o 
   4   6   7      498.66      504.49      9.30 o 
   5   6   7      408.43      406.91     12.36 o 
  -5   7   7      741.96      837.60      8.63 o 
  -4   7   7      769.56      767.76     10.14 o 
  -3   7   7       14.58       17.42      3.55 o 
  -2   7   7       14.74       35.59      6.62 o 
  -1   7   7      289.99      255.78      9.40 o 
   0   7   7     4353.05     4143.73    176.54 o 
   1   7   7      285.68      256.93      9.79 o 
   2   7   7       16.23       20.99      5.46 o 
   3   7   7       17.07       18.25      2.58 o 
   4   7   7      730.83      736.75      8.88 o 
   5   7   7      824.20      847.80     11.22 o 
  -5   8   7       71.30       77.51      2.89 o 
  -4   8   7      148.81      146.09      4.10 o 
  -3   8   7        3.82        3.72      2.24 o 
  -2   8   7      511.71      504.68      9.86 o 
  -1   8   7      483.84      435.33     11.36 o 
   0   8   7      157.73      116.47      6.26 o 
   1   8   7      463.68      435.88     11.31 o 
   2   8   7      537.41      538.49      6.42 o 
   3   8   7        7.78        8.47      2.39 o 
   4   8   7      164.24      159.71      4.60 o 
   5   8   7       70.46       71.81      3.94 o 
  -5   9   7      101.61       84.01      2.39 o 
  -4   9   7      117.66      121.23      3.36 o 
  -3   9   7     1250.63     1205.44     12.27 o 
  -2   9   7      168.48      187.24      4.35 o 
  -1   9   7     1761.54     1785.00     11.22 o 
   0   9   7      157.35      163.95      4.38 o 
   1   9   7     1935.42     1940.61     22.72 o 
   2   9   7      176.58      211.18      4.81 o 
   3   9   7     1333.61     1305.88     13.77 o 
   4   9   7      126.52      139.04      4.51 o 
   5   9   7       92.18       75.46      3.24 o 
  -4  10   7        8.53        6.84      2.70 o 
  -3  10   7      804.21      843.16     11.55 o 
  -2  10   7     2724.70     2722.00     24.08 o 
  -1  10   7      396.22      386.34      5.37 o 
   0  10   7      820.23      789.19      8.95 o 
   1  10   7      368.50      372.98     11.02 o 
   2  10   7     2731.42     2749.95     24.47 o 
   3  10   7      774.57      807.09     10.73 o 
   4  10   7        5.44        5.56      2.46 o 
  -4  11   7      308.01      254.00     21.61 o 
  -3  11   7      617.05      613.14      7.73 o 
  -2  11   7       64.49       65.67      2.87 o 
  -1  11   7      381.48      391.48      6.06 o 
   0  11   7        2.15        9.65      1.99 o 
   1  11   7      318.96      298.60      7.36 o 
   2  11   7       73.88       84.40     12.55 o 
   3  11   7      611.72      616.81     20.13 o 
   4  11   7      317.13      267.18      7.48 o 
  -3  12   7       42.88       46.96      2.48 o 
  -2  12   7      301.75      307.46      5.39 o 
  -1  12   7      223.20      234.72      5.23 o 
   0  12   7       75.49       74.56      3.15 o 
   1  12   7      224.19      222.34      6.49 o 
   2  12   7      280.66      313.77      7.35 o 
   3  12   7       44.32       58.19      4.36 o 
  -3  13   7      166.68      137.13     17.02 o 
  -2  13   7      263.31      271.43      7.38 o 
  -1  13   7       25.06       26.05      2.62 o 
   0  13   7      846.10      817.10     14.55 o 
   1  13   7       17.35       18.64      3.05 o 
   2  13   7      278.16      300.32      6.90 o 
   3  13   7      158.07      136.99      9.52 o 
  -2  14   7       69.08       59.64      3.38 o 
  -1  14   7      949.92      979.48     38.13 o 
   0  14   7       57.37       61.65      3.61 o 
   1  14   7      984.69     1035.55     17.79 o 
   2  14   7       59.96       57.35      2.32 o 
  -1  15   7       84.48       68.47      3.04 o 
   0  15   7      247.93      242.86      5.13 o 
   0   0   8    19642.56    19018.21    413.27 o 
   1   0   8      533.04      505.28      8.05 o 
   2   0   8      400.37      410.83     10.10 o 
   3   0   8      136.05      151.76      6.76 o 
   4   0   8     1249.29     1286.44     10.59 o 
   5   0   8      810.87      838.13      6.91 o 
   6   0   8        0.12        0.96      2.07 o 
  -6   1   8      466.36      445.01     22.26 o 
  -5   1   8      147.67      154.52      3.72 o 
  -4   1   8      177.09      183.49      3.42 o 
  -3   1   8     1487.14     1418.62     19.00 o 
  -2   1   8      233.73      232.01      6.88 o 
  -1   1   8      830.68      778.00     19.67 o 
   0   1   8    11313.37    11336.50    122.82 o 
   1   1   8      638.29      634.54     10.70 o 
   2   1   8      221.79      246.06     10.81 o 
   3   1   8     1473.72     1452.92     65.51 o 
   4   1   8      155.83      157.33      2.99 o 
   5   1   8      161.40      165.61      3.65 o 
   6   1   8      419.58      389.89     20.91 o 
  -6   2   8      144.96      136.00      3.71 o 
  -5   2   8      230.41      228.79      3.76 o 
  -4   2   8       91.32       89.78      2.52 o 
  -3   2   8      410.61      371.40     19.36 o 
  -2   2   8     2521.92     2459.56     54.05 o 
  -1   2   8     3907.26     3896.15     42.98 o 
   0   2   8     4358.45     4712.76     31.90 o 
   1   2   8     4250.99     4367.81     84.39 o 
   2   2   8     2210.23     2216.40     19.69 o 
   3   2   8      463.78      422.53     18.99 o 
   4   2   8       95.23      102.73      3.33 o 
   5   2   8      287.20      289.50      4.79 o 
   6   2   8      155.74      136.56      3.44 o 
  -6   3   8      212.72      206.61      4.50 o 
  -5   3   8      135.81      153.03      3.22 o 
  -4   3   8     1811.93     1774.29     12.02 o 
  -3   3   8      116.75      118.82     13.02 o 
  -2   3   8      743.62      672.39     14.80 o 
  -1   3   8      525.47      544.41     12.28 o 
   0   3   8       85.25       54.49      5.07 o 
   1   3   8      395.47      434.63      9.28 o 
   2   3   8      741.82      665.96     11.28 o 
   3   3   8      102.89       77.65     17.44 o 
   4   3   8     1873.59     1853.40     17.23 o 
   5   3   8      150.60      163.74      4.60 o 
   6   3   8      202.93      167.28      8.97 o 
  -6   4   8      106.70       91.23      5.01 o 
  -5   4   8      256.53      256.00      6.22 o 
  -4   4   8      125.52      132.90      3.29 o 
  -3   4   8      387.64      417.35      7.05 o 
  -2   4   8      720.59      776.93     18.38 o 
  -1   4   8     1258.55     1420.88     38.52 o 
   0   4   8       79.26       70.47      3.69 o 
   1   4   8     1535.13     1656.98     25.14 o 
   2   4   8      826.18      862.69     13.31 o 
   3   4   8      394.15      425.69     15.58 o 
   4   4   8      162.36      169.33      3.68 o 
   5   4   8      254.59      242.06      8.38 o 
   6   4   8      121.45       97.33      5.56 o 
  -5   5   8      203.29      200.83      8.79 o 
  -4   5   8       66.43       66.41      2.68 o 
  -3   5   8      455.75      447.54      8.43 o 
  -2   5   8      988.61      985.33     17.63 o 
  -1   5   8     1222.97     1192.20     14.91 o 
   0   5   8     3969.48     3875.48     31.80 o 
   1   5   8     1132.92     1151.93     14.82 o 
   2   5   8      920.34      912.99     22.17 o 
   3   5   8      420.69      416.87      6.10 o 
   4   5   8       38.07       36.24      2.32 o 
   5   5   8      186.19      178.03      6.67 o 
  -5   6   8      252.58      240.44      5.15 o 
  -4   6   8      296.76      293.68      5.06 o 
  -3   6   8      666.74      695.51      9.96 o 
  -2   6   8      301.95      282.02     14.27 o 
  -1   6   8       56.41       73.84     12.94 o 
   0   6   8       10.53       11.52      3.38 o 
   1   6   8       82.63       74.48      9.17 o 
   2   6   8      226.85      217.84      9.73 o 
   3   6   8      641.21      686.24     13.16 o 
   4   6   8      286.07      286.24      4.74 o 
   5   6   8      261.19      240.56      4.77 o 
  -5   7   8      265.71      294.03      4.01 o 
  -4   7   8      175.37      178.98      4.28 o 
  -3   7   8      694.07      682.82     12.58 o 
  -2   7   8      336.96      356.01      6.45 o 
  -1   7   8      533.43      520.57     14.22 o 
   0   7   8      768.46      677.72     15.66 o 
   1   7   8      579.81      580.43     17.95 o 
   2   7   8      344.82      356.20      7.74 o 
   3   7   8      649.04      640.07     14.40 o 
   4   7   8      174.89      183.50      5.09 o 
   5   7   8      251.72      271.86     13.66 o 
  -5   8   8      171.19      151.81      4.50 o 
  -4   8   8      293.75      298.26      6.44 o 
  -3   8   8      648.03      672.60      9.91 o 
  -2   8   8     1323.35     1306.07     11.59 o 
  -1   8   8       18.49       23.63      2.64 o 
   0   8   8     2246.59     2168.54     91.65 o 
   1   8   8       21.87       23.21      3.72 o 
   2   8   8     1349.29     1317.49     16.51 o 
   3   8   8      529.20      543.34      7.07 o 
   4   8   8      275.96      289.34      5.76 o 
   5   8   8      145.68      152.07      4.90 o 
  -4   9   8      281.69      284.07      5.17 o 
  -3   9   8      340.76      328.68      5.89 o 
  -2   9   8      259.72      281.82      9.67 o 
  -1   9   8       76.58       74.58      4.32 o 
   0   9   8      473.45      480.86      6.04 o 
   1   9   8       63.75       68.86      4.09 o 
   2   9   8      293.28      322.32      5.37 o 
   3   9   8      342.25      326.83      5.61 o 
   4   9   8      223.12      225.97     11.68 o 
   5   9   8      137.35      111.62      3.26 o 
  -4  10   8       58.69       62.63      3.72 o 
  -3  10   8       10.71       11.30      2.08 o 
  -2  10   8       82.91       80.35      3.07 o 
  -1  10   8     1401.35     1383.64     10.54 o 
   0  10   8     1071.76     1061.19     12.02 o 
   1  10   8     1473.27     1447.02     29.91 o 
   2  10   8      118.68      119.30      6.06 o 
   3  10   8        8.15        8.61      2.35 o 
   4  10   8       68.66       75.93      4.13 o 
  -4  11   8      220.96      200.57     12.50 o 
  -3  11   8      145.77      155.31      4.93 o 
  -2  11   8      343.59      356.50      8.76 o 
  -1  11   8     1512.32     1595.94     17.80 o 
   0  11   8     1128.41     1119.55      8.96 o 
   1  11   8     1583.49     1635.18     13.42 o 
   2  11   8      369.84      389.97      7.48 o 
   3  11   8      150.28      149.22      5.24 o 
   4  11   8      235.07      168.45     27.52 o 
  -3  12   8      231.15      219.01      8.30 o 
  -2  12   8      284.32      273.25      6.31 o 
  -1  12   8      114.14      134.35      4.01 o 
   0  12   8      667.69      689.59      8.11 o 
   1  12   8      109.35      114.62      4.79 o 
   2  12   8      294.40      321.25      7.95 o 
   3  12   8      221.17      250.58     11.55 o 
  -3  13   8      282.26      281.05      5.48 o 
  -2  13   8      350.04      335.32      8.38 o 
  -1  13   8      242.62      239.69      4.24 o 
   0  13   8       18.10       19.83      3.81 o 
   1  13   8      297.58      292.78     11.16 o 
   2  13   8      331.32      333.11      8.76 o 
   3  13   8      283.60      298.46      9.16 o 
  -2  14   8      298.48      229.06     24.78 o 
  -1  14   8       23.32       17.72      2.10 o 
   0  14   8      378.27      377.01      6.33 o 
   1  14   8       43.66       31.56     10.13 o 
   2  14   8      295.25      257.80     24.49 o 
  -1  15   8        0.53        1.56      2.25 o 
   0  15   8      116.08      111.70      2.75 o 
   1  15   8        2.78        2.19      2.28 o 
   1   0   9      229.14      191.55      4.99 o 
   2   0   9        6.21        8.27      3.01 o 
   3   0   9     1968.43     1746.33     24.19 o 
   4   0   9       35.88       39.89      2.49 o 
   5   0   9      230.16      239.50      4.12 o 
   6   0   9      158.11      147.30     21.99 o 
  -6   1   9      362.33      357.02      8.30 o 
  -5   1   9       27.36       28.31      2.32 o 
  -4   1   9      530.44      543.04      7.73 o 
  -3   1   9      105.55       92.68      5.35 o 
  -2   1   9      439.75      419.81      9.31 o 
  -1   1   9     2967.46     2854.52     50.75 o 
   0   1   9     2079.38     2106.55     12.95 o 
   1   1   9     2916.15     2928.73     49.66 o 
   2   1   9      550.41      508.51     11.65 o 
   3   1   9       95.80       81.40      5.40 o 
   4   1   9      532.12      558.08      5.46 o 
   5   1   9       30.08       31.16      2.29 o 
   6   1   9      355.95      340.47      5.93 o 
  -6   2   9       43.74       39.70      2.97 o 
  -5   2   9       41.45       51.66      2.26 o 
  -4   2   9      145.08      147.85      3.17 o 
  -3   2   9      468.12      448.60     26.86 o 
  -2   2   9     2397.84     2342.47     33.25 o 
  -1   2   9     1039.24     1052.22     13.21 o 
   0   2   9       12.81        8.75      3.21 o 
   1   2   9      914.08      942.94     17.43 o 
   2   2   9     2265.03     2326.85     30.41 o 
   3   2   9      596.61      611.82     17.10 o 
   4   2   9      154.07      161.97      3.58 o 
   5   2   9       26.48       36.63      2.27 o 
   6   2   9       35.40       26.85      2.02 o 
  -6   3   9       77.31       62.26      4.79 o 
  -5   3   9      917.45      937.01     10.28 o 
  -4   3   9      270.54      276.63      4.78 o 
  -3   3   9       58.80       58.62     13.66 o 
  -2   3   9      162.61      138.39      7.53 o 
  -1   3   9     5589.73     5792.60     92.89 o 
   0   3   9     2037.72     2064.70     19.66 o 
   1   3   9     5761.47     6152.40    118.46 o 
   2   3   9      190.36      173.65      9.75 o 
   3   3   9       66.50       60.35      6.90 o 
   4   3   9      270.01      273.59      4.37 o 
   5   3   9      880.05      906.67     20.96 o 
   6   3   9       76.79       55.46      8.35 o 
  -5   4   9       66.35       67.01      2.60 o 
  -4   4   9     4088.92     4050.80     26.92 o 
  -3   4   9      875.07      826.77     12.10 o 
  -2   4   9      240.91      238.98      9.03 o 
  -1   4   9     2287.71     2352.75     68.78 o 
   0   4   9     6380.26     6194.30     33.00 o 
   1   4   9     2267.71     2331.81     73.91 o 
   2   4   9      210.15      193.72      6.79 o 
   3   4   9      877.28      834.39     10.92 o 
   4   4   9     4196.59     4149.52     40.08 o 
   5   4   9       64.41       71.65      4.24 o 
  -5   5   9      655.04      668.43     14.01 o 
  -4   5   9      493.67      498.47      5.74 o 
  -3   5   9      333.11      324.34      6.68 o 
  -2   5   9     1820.65     1669.60     47.99 o 
  -1   5   9       46.49       42.35      3.83 o 
   0   5   9       32.85       32.64      2.61 o 
   1   5   9       93.23       90.45      4.73 o 
   2   5   9     1766.35     1682.39     45.98 o 
   3   5   9      311.71      274.04      4.05 o 
   4   5   9      521.14      524.64      6.34 o 
   5   5   9      671.21      668.92     11.93 o 
  -5   6   9       35.64       35.42      2.11 o 
  -4   6   9      310.25      307.82      4.65 o 
  -3   6   9      266.12      268.99      4.58 o 
  -2   6   9      233.22      199.13     11.87 o 
  -1   6   9      414.45      418.20     22.04 o 
   0   6   9      136.67      134.30      6.53 o 
   1   6   9      357.05      441.73     20.04 o 
   2   6   9      248.59      235.18      9.82 o 
   3   6   9      288.74      296.87      6.24 o 
   4   6   9      328.62      333.03      6.51 o 
   5   6   9       27.52       22.63      2.60 o 
  -5   7   9       22.25       24.43      2.18 o 
  -4   7   9      221.82      237.86      4.65 o 
  -3   7   9      334.04      352.90      6.58 o 
  -2   7   9     2774.93     2727.98     19.77 o 
  -1   7   9      111.68       96.56     11.82 o 
   0   7   9      141.75      189.37     14.25 o 
   1   7   9      123.30      105.79      6.77 o 
   2   7   9     2763.74     2716.49     42.35 o 
   3   7   9      294.64      319.67      6.72 o 
   4   7   9      221.02      231.53      5.43 o 
   5   7   9       23.18       27.98      2.72 o 
  -5   8   9       95.87       81.57      5.48 o 
  -4   8   9      779.58      755.22     17.38 o 
  -3   8   9     1448.79     1476.38     14.14 o 
  -2   8   9       37.89       43.38      2.96 o 
  -1   8   9      530.99      537.50      6.96 o 
   0   8   9     4762.10     4658.17     39.40 o 
   1   8   9      592.51      594.34     14.18 o 
   2   8   9       33.07       39.96      2.88 o 
   3   8   9     1363.10     1388.87     10.80 o 
   4   8   9      786.56      818.08     18.95 o 
   5   8   9      105.11       87.96     14.52 o 
  -4   9   9       86.31       75.23      2.81 o 
  -3   9   9      198.56      199.56      4.93 o 
  -2   9   9     1025.00     1024.22     12.02 o 
  -1   9   9     2331.24     2331.85     14.13 o 
   0   9   9      102.45       93.79      3.61 o 
   1   9   9     2199.17     2190.10     39.56 o 
   2   9   9     1036.11     1033.24     10.76 o 
   3   9   9      243.37      222.43      8.05 o 
   4   9   9       76.18       74.67      3.92 o 
  -4  10   9       64.40       60.75      2.62 o 
  -3  10   9      236.27      200.79      5.62 o 
  -2  10   9       55.30       50.70      2.83 o 
  -1  10   9      436.01      436.03      6.27 o 
   0  10   9        0.13        0.58      2.22 o 
   1  10   9      460.99      471.29      8.76 o 
   2  10   9       48.48       48.87      5.55 o 
   3  10   9      219.68      197.36      6.97 o 
   4  10   9       60.46       63.22      3.75 o 
  -3  11   9      278.17      263.01     10.33 o 
  -2  11   9      300.44      320.43      6.07 o 
  -1  11   9     1921.01     2002.40     20.12 o 
   0  11   9      345.78      327.01      4.65 o 
   1  11   9     1951.70     1971.71     36.33 o 
   2  11   9      310.77      329.78     10.31 o 
   3  11   9      261.25      253.57     16.48 o 
  -3  12   9      638.06      671.05      7.93 o 
  -2  12   9       64.22       62.91      3.04 o 
  -1  12   9      680.96      758.65      7.71 o 
   0  12   9     1690.91     1747.91     13.61 o 
   1  12   9      691.00      732.47      9.22 o 
   2  12   9       45.85       50.30      3.72 o 
   3  12   9      639.68      688.26     12.38 o 
  -3  13   9        2.33        3.71      1.57 o 
  -2  13   9      487.45      465.88     26.55 o 
  -1  13   9      172.95      179.97      7.93 o 
   0  13   9      144.54      145.39      5.21 o 
   1  13   9      155.99      150.82      4.21 o 
   2  13   9      453.20      479.70     19.62 o 
   3  13   9        4.98        1.09      1.65 o 
  -1  14   9        6.58        5.87      1.70 o 
   0  14   9       34.24       29.51      3.06 o 
   1  14   9       12.74        4.73      3.87 o 
   2  14   9       14.83       12.36      2.27 o 
   0   0  10      598.65      564.00      9.96 o 
   1   0  10     4166.89     4402.15     67.45 o 
   2   0  10     2552.24     2348.44     31.26 o 
   3   0  10      187.82      140.74      8.06 o 
   4   0  10     1564.32     1619.38      9.11 o 
   5   0  10      136.15      131.76      3.35 o 
   6   0  10        7.59       15.83      3.63 o 
  -6   1  10       15.37        8.94      2.88 o 
  -5   1  10      524.37      570.91      5.29 o 
  -4   1  10      835.77      849.06      7.02 o 
  -3   1  10      283.95      243.35     15.48 o 
  -2   1  10      777.24      753.63     24.91 o 
  -1   1  10     1804.11     1812.67     24.53 o 
   0   1  10     6421.77     6946.12     65.67 o 
   1   1  10     1974.59     1976.79     46.52 o 
   2   1  10      875.74      906.46     21.52 o 
   3   1  10      312.54      258.49     14.21 o 
   4   1  10      797.64      801.50      6.67 o 
   5   1  10      584.20      644.04      7.42 o 
   6   1  10       14.57       19.75      3.53 o 
  -6   2  10       41.43       38.48      3.48 o 
  -5   2  10       82.22       81.73      2.41 o 
  -4   2  10      700.09      724.54      7.38 o 
  -3   2  10     2036.89     1953.12     33.60 o 
  -2   2  10      116.48      102.67      5.89 o 
  -1   2  10       83.03       59.35      3.33 o 
   0   2  10      778.00      873.31     10.83 o 
   1   2  10       61.09       46.53      4.31 o 
   2   2  10      180.25      186.90      7.57 o 
   3   2  10     1987.17     2026.06     38.98 o 
   4   2  10      680.13      713.49     11.00 o 
   5   2  10       70.67       86.31      2.75 o 
   6   2  10       56.10       43.15      3.61 o 
  -5   3  10       31.52       33.99      1.89 o 
  -4   3  10      787.54      806.86      7.74 o 
  -3   3  10     1454.97     1537.52     19.34 o 
  -2   3  10      180.95      177.47      8.02 o 
  -1   3  10      236.01      226.85      6.30 o 
   0   3  10       68.67       57.05      3.69 o 
   1   3  10      196.97      184.71      6.89 o 
   2   3  10      227.27      220.67      7.28 o 
   3   3  10     1443.61     1438.61     19.92 o 
   4   3  10      919.74      922.10     11.29 o 
   5   3  10       28.75       32.12      2.31 o 
  -5   4  10       63.13       68.10      2.37 o 
  -4   4  10      902.77      912.48      6.65 o 
  -3   4  10     1097.74     1121.74      8.73 o 
  -2   4  10      799.38      727.10     19.75 o 
  -1   4  10       12.70        8.70      3.31 o 
   0   4  10     6233.96     6266.64     82.57 o 
   1   4  10        5.92       10.38      3.32 o 
   2   4  10      745.00      699.22     14.39 o 
   3   4  10     1061.04     1047.98     12.08 o 
   4   4  10      895.93      909.07     21.68 o 
   5   4  10       47.67       52.21      2.49 o 
  -5   5  10        1.01        1.50      1.71 o 
  -4   5  10       63.40       70.50      2.93 o 
  -3   5  10      766.72      775.83      9.49 o 
  -2   5  10      339.84      331.22     10.80 o 
  -1   5  10      554.61      558.41     10.61 o 
   0   5  10     3033.59     2974.32     22.74 o 
   1   5  10      477.82      510.20     21.54 o 
   2   5  10      229.73      232.40      9.70 o 
   3   5  10      884.39      869.32     11.08 o 
   4   5  10       70.92       77.94      3.07 o 
   5   5  10        0.02        3.25      2.12 o 
  -5   6  10      117.08       94.44     17.21 o 
  -4   6  10       90.58       88.25      3.38 o 
  -3   6  10       14.25       15.10      2.21 o 
  -2   6  10      108.68      112.80      4.32 o 
  -1   6  10     1045.43     1014.93     24.04 o 
   0   6  10       40.66       27.39      6.14 o 
   2   6  10       57.46       50.56      3.93 o 
   3   6  10       15.81       17.05      2.19 o 
   4   6  10       67.62       68.77      3.28 o 
   5   6  10      127.07      112.83      8.79 o 
  -5   7  10      202.87      177.08     25.07 o 
  -4   7  10      547.47      544.01     11.76 o 
  -3   7  10      939.41      959.35     11.18 o 
  -2   7  10      330.22      327.33      5.43 o 
  -1   7  10     1087.74     1040.95     31.98 o 
   0   7  10      127.26      121.47      8.37 o 
   1   7  10     1083.36     1079.38     61.01 o 
   2   7  10      306.37      288.49      9.18 o 
   3   7  10      860.42      865.38      7.03 o 
   4   7  10      571.27      562.52     18.45 o 
   5   7  10      171.40      186.22     12.44 o 
  -5   8  10      191.13      208.18      6.22 o 
  -4   8  10      422.16      395.91     10.61 o 
  -3   8  10      791.59      764.81     11.67 o 
  -2   8  10      466.02      441.19      7.77 o 
  -1   8  10     1801.97     1838.96     27.91 o 
   0   8  10     7553.25     7518.39     58.94 o 
   1   8  10     1780.11     1730.09     19.80 o 
   2   8  10      468.92      444.45      5.70 o 
   3   8  10      735.41      693.62      8.91 o 
   4   8  10      408.48      420.35     13.16 o 
   5   8  10      204.67      199.82      4.75 o 
  -4   9  10      184.88      163.71      7.79 o 
  -3   9  10      724.51      707.73      8.74 o 
  -2   9  10       55.50       59.07      3.42 o 
  -1   9  10     1476.04     1513.39     14.24 o 
   0   9  10       15.46       19.54      2.72 o 
   1   9  10     1521.14     1541.07     37.88 o 
   2   9  10       52.57       54.01      3.06 o 
   3   9  10      650.53      612.49     17.74 o 
   4   9  10      204.93      203.54      5.13 o 
  -4  10  10      224.36      156.22     54.41 o 
  -3  10  10      142.47      145.97      4.55 o 
  -2  10  10      341.15      345.24      5.43 o 
  -1  10  10      242.34      239.93      4.98 o 
   0  10  10      446.78      467.15      7.08 o 
   1  10  10      267.40      265.04     10.42 o 
   2  10  10      359.68      373.83      6.68 o 
   3  10  10      154.70      164.47      5.12 o 
   4  10  10      215.55      191.52      5.98 o 
  -4  11  10       34.70       26.70      6.56 o 
  -3  11  10      585.78      569.07     19.18 o 
  -2  11  10      164.58      170.54      4.06 o 
  -1  11  10      534.57      560.71      6.94 o 
   0  11  10      297.54      284.82      4.77 o 
   1  11  10      537.46      544.73      7.66 o 
   2  11  10      172.85      192.85      4.82 o 
   3  11  10      553.27      534.55     33.49 o 
   4  11  10       26.45       24.84      2.49 o 
  -3  12  10      120.01      114.66      4.64 o 
  -2  12  10       50.36       47.30      2.35 o 
  -1  12  10       93.34       99.38      3.07 o 
   0  12  10      784.15      793.66     11.41 o 
   1  12  10      101.51      116.53      6.33 o 
   2  12  10       58.19       56.29      3.42 o 
   3  12  10      108.44      108.35      3.81 o 
  -2  13  10      272.92      268.30     14.09 o 
  -1  13  10       24.33       28.42      2.43 o 
   0  13  10       19.82       17.33      3.59 o 
   1  13  10       26.88       30.92      2.88 o 
   2  13  10      272.09      285.35     18.01 o 
  -2  14  10       99.57       72.00     24.38 o 
  -1  14  10      139.96      117.28     11.01 o 
   0  14  10      152.00      147.74      3.43 o 
   1  14  10      157.44      143.07     37.64 o 
   2  14  10       89.45       74.01     15.17 o 
   1   0  11      345.50      315.14     10.08 o 
   2   0  11       83.59       68.59      5.19 o 
   3   0  11        0.42        0.70      2.14 o 
   4   0  11      908.22      920.18      7.40 o 
   5   0  11       26.27       30.76      2.36 o 
  -6   1  11       40.34       27.19      2.80 o 
  -5   1  11      133.35      136.34      3.03 o 
  -4   1  11      396.02      394.70      4.50 o 
  -3   1  11      795.40      765.72     16.10 o 
  -2   1  11      242.09      209.90      7.21 o 
  -1   1  11      965.48      936.98     14.99 o 
   0   1  11      822.90      847.72     10.06 o 
   1   1  11     1062.51     1039.00     14.10 o 
   2   1  11      314.97      290.01      9.39 o 
   3   1  11      749.58      729.68     13.65 o 
   4   1  11      374.21      386.37      5.11 o 
   5   1  11      174.60      171.35      4.65 o 
   6   1  11       27.37       16.17      2.62 o 
  -5   2  11       36.66       34.84      2.38 o 
  -4   2  11      161.57      157.99      3.04 o 
  -3   2  11     2604.73     2577.10     28.08 o 
  -2   2  11     1496.79     1350.67     36.11 o 
  -1   2  11     4355.14     4359.01     74.24 o 
   0   2  11     4970.92     5102.99     36.98 o 
   1   2  11     4370.40     4515.34     83.80 o 
   2   2  11     1604.80     1519.39     26.34 o 
   3   2  11     2430.04     2376.31     25.27 o 
   4   2  11      167.59      159.39      3.87 o 
   5   2  11       21.38       20.14      2.40 o 
  -5   3  11      170.92      176.98      3.04 o 
  -4   3  11      112.51      116.32      2.88 o 
  -3   3  11       43.25       38.31      2.82 o 
  -2   3  11     1708.19     1528.81     65.26 o 
  -1   3  11     1796.81     1781.87     46.41 o 
   0   3  11     1287.29     1273.72     21.48 o 
   1   3  11     1754.03     1839.69     21.30 o 
   2   3  11     1574.87     1481.21     22.47 o 
   3   3  11       44.09       37.39      2.32 o 
   4   3  11      136.31      136.04      3.40 o 
   5   3  11      141.72      141.92      3.12 o 
  -5   4  11       29.26       32.91      1.86 o 
  -4   4  11      515.69      517.39      7.11 o 
  -3   4  11      353.30      339.54      6.64 o 
  -2   4  11      456.07      416.60     27.37 o 
  -1   4  11      306.09      305.30      9.79 o 
   0   4  11      107.60       95.05      4.71 o 
   1   4  11      304.12      312.36     15.43 o 
   2   4  11      445.73      384.92      9.79 o 
   3   4  11      359.84      342.44      5.03 o 
   4   4  11      478.62      486.48      5.66 o 
   5   4  11       45.25       51.77      2.24 o 
  -5   5  11     1009.44     1037.67     19.05 o 
  -4   5  11      140.04      137.10      3.46 o 
  -3   5  11       31.63       32.22      2.78 o 
  -2   5  11      374.35      360.53     26.26 o 
  -1   5  11     1891.18     1698.26     54.57 o 
   0   5  11       54.29       47.26      3.51 o 
   1   5  11     2167.93     2077.49     65.77 o 
   2   5  11      389.51      363.10     12.01 o 
   3   5  11       21.90       26.03      2.42 o 
   4   5  11      132.96      123.41      3.41 o 
   5   5  11     1037.38     1045.09     21.04 o 
  -5   6  11      266.89      263.21     12.42 o 
  -4   6  11     1210.48     1261.18     20.68 o 
  -3   6  11       21.40       26.21      2.51 o 
  -2   6  11       38.36       34.86      3.12 o 
  -1   6  11     1151.70     1195.96     77.87 o 
   0   6  11     1281.15     1062.72     41.14 o 
   1   6  11     1214.45     1166.17     87.02 o 
   2   6  11       23.45       23.19      2.27 o 
   3   6  11       15.16       20.02      2.74 o 
   4   6  11     1133.52     1158.17     12.48 o 
   5   6  11      266.44      260.89      8.86 o 
  -5   7  11      454.53      398.47     44.57 o 
  -4   7  11       50.50       55.27      5.85 o 
  -3   7  11       45.22       51.12      3.46 o 
  -2   7  11      444.39      439.84      8.87 o 
  -1   7  11      309.96      281.14      5.00 o 
   0   7  11     1945.12     1762.13    108.57 o 
   1   7  11      310.14      278.97      7.98 o 
   2   7  11      470.61      463.98      7.35 o 
   3   7  11       58.95       57.27      3.03 o 
   4   7  11       39.98       45.72      3.04 o 
   5   7  11      400.49      322.59     25.77 o 
  -4   8  11      110.57      106.18      3.74 o 
  -3   8  11      159.63      155.17      4.32 o 
  -2   8  11      327.14      303.94      5.61 o 
  -1   8  11      426.19      434.77      6.37 o 
   0   8  11     2310.40     2244.80     13.69 o 
   1   8  11      388.32      376.10     11.16 o 
   2   8  11      377.90      348.13      5.70 o 
   3   8  11      193.21      172.88      7.25 o 
   4   8  11      108.87      108.21      4.34 o 
   5   8  11       78.12       61.46      3.42 o 
  -4   9  11       47.11       39.61     11.19 o 
  -3   9  11      528.30      535.46      8.73 o 
  -2   9  11      811.91      795.36     13.80 o 
  -1   9  11      711.28      719.07      8.44 o 
   0   9  11      540.31      517.59      6.45 o 
   1   9  11      797.50      801.23     14.34 o 
   2   9  11      831.10      827.32     14.80 o 
   3   9  11      497.64      502.46      8.57 o 
   4   9  11       60.71       63.30      3.57 o 
  -4  10  11      314.86      282.70     18.07 o 
  -3  10  11      613.21      665.50     16.24 o 
  -2  10  11      397.14      417.21      6.62 o 
  -1  10  11      655.04      668.77      7.56 o 
   0  10  11      195.88      177.97      4.61 o 
   1  10  11      625.22      636.97     12.12 o 
   2  10  11      375.87      403.42     10.67 o 
   3  10  11      652.07      716.98     28.31 o 
   4  10  11      310.93      270.43     13.20 o 
  -3  11  11      171.38      153.11      3.76 o 
  -2  11  11      280.68      291.58      5.99 o 
  -1  11  11      107.17      111.44      3.33 o 
   0  11  11      405.08      420.30      5.42 o 
   1  11  11       81.34       75.04      3.48 o 
   2  11  11      262.49      294.18      8.23 o 
   3  11  11      166.05      163.08      5.31 o 
  -3  12  11      316.11      297.37      5.73 o 
  -2  12  11      108.32      104.68      3.38 o 
  -1  12  11      385.39      367.75     10.77 o 
   0  12  11       75.90       65.65      2.84 o 
   1  12  11      411.27      417.61      6.85 o 
   2  12  11       98.34       93.40      4.13 o 
   3  12  11      298.94      304.71     12.32 o 
  -2  13  11       21.02       24.60      2.49 o 
  -1  13  11      205.37      198.30      3.76 o 
   0  13  11       59.43       55.64      3.77 o 
   1  13  11      211.58      219.04      4.47 o 
   2  13  11       19.29       27.42      3.48 o 
  -1  14  11      446.65      372.67     23.11 o 
   0  14  11       15.04       16.94      1.97 o 
   1  14  11      441.10      352.62     55.76 o 
   0   0  12     4841.05     5208.53    132.95 o 
   1   0  12      517.05      465.08     16.59 o 
   2   0  12       75.95       71.00      4.57 o 
   3   0  12     1258.24     1227.51      7.35 o 
   4   0  12       68.27       74.34      2.79 o 
   5   0  12       64.84       71.74      3.20 o 
  -5   1  12       19.61       22.73      2.01 o 
  -4   1  12      830.10      847.82      8.44 o 
  -3   1  12      336.52      345.70      5.01 o 
  -2   1  12     4835.35     4503.97     42.66 o 
  -1   1  12      829.16      855.87     14.34 o 
   0   1  12     1652.78     1691.64     16.94 o 
   1   1  12      856.30      890.44     17.97 o 
   2   1  12     4516.54     4429.04     59.81 o 
   3   1  12      290.90      297.69      4.26 o 
   4   1  12      866.66      876.87      7.71 o 
   5   1  12       21.29       24.34      2.06 o 
  -5   2  12      153.73      163.02      3.38 o 
  -4   2  12     1382.18     1416.14      9.67 o 
  -3   2  12      623.56      665.59     11.78 o 
  -2   2  12      174.31      147.74      9.59 o 
  -1   2  12     3254.92     3262.31     83.96 o 
   0   2  12     6601.40     6662.67     58.03 o 
   1   2  12     3261.12     3298.96     53.89 o 
   2   2  12      203.33      197.79      8.47 o 
   3   2  12      608.13      634.36     10.52 o 
   4   2  12     1368.54     1402.39     13.75 o 
   5   2  12      151.05      168.40      4.89 o 
  -5   3  12      545.86      535.07      8.80 o 
  -4   3  12      293.73      297.81      4.14 o 
  -3   3  12       92.62       98.65      3.40 o 
  -2   3  12      849.90      820.09     24.81 o 
  -1   3  12       53.86       54.93      6.12 o 
   0   3  12       53.15       48.13      3.69 o 
   1   3  12       18.82       15.95      7.51 o 
   2   3  12      995.37      996.22     28.51 o 
   3   3  12       81.73       80.35      2.68 o 
   4   3  12      243.76      247.34      4.86 o 
   5   3  12      483.82      471.25      9.73 o 
  -5   4  12       45.52       47.85      2.97 o 
  -4   4  12      299.02      301.82      6.05 o 
  -3   4  12       49.21       49.69      3.29 o 
  -2   4  12      751.27      739.77     20.24 o 
  -1   4  12      178.74      177.09      8.05 o 
   0   4  12      146.85      144.72      4.55 o 
   1   4  12      213.02      224.09     11.04 o 
   2   4  12      837.01      805.99     16.57 o 
   3   4  12       49.91       49.70      2.84 o 
   4   4  12      289.58      296.28      7.26 o 
   5   4  12       33.97       37.23      1.95 o 
  -5   5  12       98.16      103.34      2.77 o 
  -4   5  12      263.98      265.74      4.33 o 
  -3   5  12     1275.31     1269.49     10.82 o 
  -2   5  12      178.77      173.86     10.18 o 
  -1   5  12      474.61      434.64     15.74 o 
   0   5  12      928.75      896.79     17.34 o 
   1   5  12      524.36      457.65     15.36 o 
   2   5  12      125.15      130.91      3.99 o 
   3   5  12     1270.85     1220.21     18.21 o 
   4   5  12      232.10      231.15      4.35 o 
   5   5  12      106.04      105.17      2.80 o 
  -5   6  12      387.79      367.25     20.56 o 
  -4   6  12      230.88      238.45      6.15 o 
  -3   6  12     2590.32     2543.35     14.60 o 
  -2   6  12      426.88      415.13      8.11 o 
  -1   6  12      612.03      566.27     24.58 o 
   0   6  12      612.57      488.97     11.85 o 
   1   6  12      574.63      577.12     17.86 o 
   2   6  12      381.57      369.30      6.62 o 
   3   6  12     2570.94     2492.85     28.13 o 
   4   6  12      218.21      237.27      4.85 o 
   5   6  12      402.35      348.68     20.00 o 
  -5   7  12       15.96       15.57      2.83 o 
  -4   7  12      376.44      360.33     19.78 o 
  -3   7  12       16.25       16.02      3.13 o 
  -2   7  12      368.31      356.46      6.31 o 
  -1   7  12       46.34       47.70      2.87 o 
   0   7  12      382.03      385.48      6.54 o 
   1   7  12       54.39       56.74      4.36 o 
   2   7  12      367.27      347.18      4.98 o 
   3   7  12        8.96       10.42      2.45 o 
   4   7  12      407.99      386.08      6.35 o 
   5   7  12       20.38       13.16      1.89 o 
  -4   8  12       17.82       15.53      2.72 o 
  -3   8  12      365.64      368.03      7.99 o 
  -2   8  12      119.12      111.62      3.99 o 
  -1   8  12      817.98      861.58     10.14 o 
   0   8  12      185.86      169.28      3.98 o 
   1   8  12      918.05      911.93     11.44 o 
   2   8  12      129.97      124.16      5.15 o 
   3   8  12      377.38      364.24      6.40 o 
   4   8  12       19.21       18.30      3.11 o 
  -4   9  12      274.12      230.68     18.22 o 
  -3   9  12       34.69       29.57      4.68 o 
  -2   9  12      629.68      647.36     10.04 o 
  -1   9  12      164.24      161.52      5.18 o 
   0   9  12      761.44      772.77      8.47 o 
   1   9  12      194.44      185.86      5.38 o 
   2   9  12      593.18      603.10      7.10 o 
   3   9  12       34.67       26.61      2.77 o 
   4   9  12      288.36      265.63     11.98 o 
  -4  10  12      898.17      818.28     45.30 o 
  -3  10  12      401.52      385.80     11.06 o 
  -2  10  12      425.54      431.64      6.57 o 
  -1  10  12      197.80      203.58      4.10 o 
   0  10  12       88.35       87.45      3.46 o 
   1  10  12      196.51      190.68      5.55 o 
   2  10  12      353.67      357.37      5.64 o 
   3  10  12      415.76      396.59      9.37 o 
   4  10  12      790.45      666.03     68.46 o 
  -3  11  12       54.92       53.76      2.00 o 
  -2  11  12      110.23      111.80      6.97 o 
  -1  11  12       40.92       36.61      2.68 o 
   0  11  12      316.34      333.74      4.81 o 
   1  11  12       22.40       20.87      2.86 o 
   2  11  12      115.58      118.60      4.02 o 
   3  11  12       56.31       64.79      3.51 o 
  -3  12  12       40.14       26.50      3.15 o 
  -2  12  12       36.71       39.95      3.00 o 
  -1  12  12      181.83      192.86      3.80 o 
   0  12  12        0.01        3.65      2.01 o 
   1  12  12      139.68      154.27      3.87 o 
   2  12  12       46.62       50.62      2.65 o 
   3  12  12       37.67       31.46      2.07 o 
  -1  13  12       52.14       46.85      2.25 o 
   0  13  12       28.38       25.39      2.50 o 
   1  13  12       42.53       38.77      2.19 o 
   2  13  12      591.70      503.42      9.82 o 
  -1  14  12      299.48      256.39      9.40 o 
   0  14  12      618.97      531.52     22.04 o 
   1  14  12      258.62      243.56      7.14 o 
   1   0  13     1458.75     1412.48     16.48 o 
   2   0  13     2609.11     2306.23     35.69 o 
   3   0  13     1486.64     1515.41     11.45 o 
   4   0  13      441.81      436.28      4.97 o 
   5   0  13       14.69       14.44      2.16 o 
  -5   1  13        5.15        6.66      1.98 o 
  -4   1  13      826.11      800.24      6.06 o 
  -3   1  13     1826.25     1770.79     22.25 o 
  -2   1  13      854.30      772.42     13.88 o 
  -1   1  13      632.49      613.99     14.14 o 
   0   1  13     3881.84     3808.11     61.11 o 
   1   1  13      629.51      609.83     12.95 o 
   2   1  13      843.77      784.61     20.48 o 
   3   1  13     2109.25     2076.23     16.03 o 
   4   1  13      884.82      875.57     10.06 o 
   5   1  13        3.53        4.55      1.77 o 
  -5   2  13      100.41      108.21      2.84 o 
  -4   2  13      195.22      193.95      3.32 o 
  -3   2  13     3474.56     3472.41     27.73 o 
  -2   2  13       49.97       40.30      6.03 o 
  -1   2  13     1422.03     1390.07     44.75 o 
   0   2  13     4286.80     4312.33     58.79 o 
   1   2  13     1340.31     1374.26     46.46 o 
   2   2  13       34.17       41.08      6.82 o 
   3   2  13     3525.36     3500.92     27.07 o 
   4   2  13      233.22      235.24      3.82 o 
   5   2  13      112.85      126.01      3.13 o 
  -5   3  13        3.38        2.25      1.45 o 
  -4   3  13      688.87      735.00     10.69 o 
  -3   3  13       61.69       53.87      3.20 o 
  -2   3  13     1514.69     1513.81     41.90 o 
  -1   3  13      469.63      464.74     12.30 o 
   0   3  13      523.70      513.95     13.03 o 
   1   3  13      482.24      491.86     16.47 o 
   2   3  13     1625.65     1600.88     27.77 o 
   3   3  13       44.30       42.80      2.55 o 
   4   3  13      649.94      682.54      7.34 o 
   5   3  13        5.60        8.29      1.72 o 
  -5   4  13     1013.95     1019.78     10.62 o 
  -4   4  13       45.00       44.00      2.68 o 
  -3   4  13      903.91      883.76     30.80 o 
  -2   4  13      251.74      227.58     10.46 o 
  -1   4  13      192.51      169.27      7.94 o 
   0   4  13     1072.43     1057.14     15.34 o 
   1   4  13      222.24      205.47     12.83 o 
   2   4  13      267.84      276.87      6.79 o 
   3   4  13      897.19      875.24      7.95 o 
   4   4  13       72.05       73.78      2.90 o 
   5   4  13      980.90     1015.45     22.62 o 
  -5   5  13      218.15      204.68      8.07 o 
  -4   5  13      452.76      438.98      8.38 o 
  -3   5  13      677.08      698.50      7.84 o 
  -2   5  13     1349.28     1366.55     14.53 o 
  -1   5  13     1345.03     1316.94     43.72 o 
   0   5  13      899.93      908.12     16.59 o 
   1   5  13     1369.66     1307.29     32.47 o 
   2   5  13     1330.36     1342.68     15.58 o 
   3   5  13      676.98      693.51      7.73 o 
   4   5  13      449.18      445.85      5.17 o 
   5   5  13      276.18      247.89      8.11 o 
  -5   6  13       99.80       82.95      3.33 o 
  -4   6  13     1063.79     1152.96     26.43 o 
  -3   6  13       23.38       28.85      3.21 o 
  -2   6  13      227.97      204.60      6.41 o 
  -1   6  13      674.93      646.44     20.57 o 
   0   6  13     1502.17     1455.03     81.06 o 
   1   6  13      742.03      741.02     12.51 o 
   2   6  13      192.73      174.89      4.72 o 
   3   6  13       17.54       18.02      2.71 o 
   4   6  13     1109.22     1180.12     22.93 o 
   5   6  13       98.47       81.79      5.34 o 
  -4   7  13       29.39       28.19      3.21 o 
  -3   7  13      622.99      645.44      8.46 o 
  -2   7  13       64.77       60.85      3.66 o 
  -1   7  13      621.00      623.78     10.65 o 
   0   7  13      763.34      773.32      8.74 o 
   1   7  13      585.35      593.49     10.98 o 
   2   7  13       77.13       76.54      3.16 o 
   3   7  13      535.68      551.85      9.68 o 
   4   7  13       30.95       27.53      2.33 o 
  -4   8  13        2.98        7.75      1.98 o 
  -3   8  13      614.15      642.11     11.16 o 
  -2   8  13     1451.80     1477.02     12.74 o 
  -1   8  13     1096.40     1139.22     16.17 o 
   0   8  13     1452.96     1453.70     21.23 o 
   1   8  13     1047.52     1039.92      8.77 o 
   2   8  13     1278.89     1266.83     14.48 o 
   3   8  13      623.35      656.00      8.09 o 
   4   8  13        1.46        3.42      4.15 o 
  -4   9  13      247.01      225.22      6.97 o 
  -3   9  13      335.04      350.39      7.94 o 
  -2   9  13      133.64      129.30      4.68 o 
  -1   9  13      669.06      680.82     11.11 o 
   0   9  13     2705.07     2670.16     15.23 o 
   1   9  13      585.00      612.66     11.86 o 
   2   9  13      141.67      131.21      4.28 o 
   3   9  13      332.53      331.23     10.09 o 
   4   9  13      267.78      235.34      5.50 o 
  -4  10  13       83.42       66.50      5.16 o 
  -3  10  13      585.55      596.25     12.52 o 
  -2  10  13      151.59      151.63      4.99 o 
  -1  10  13       55.50       63.26      3.45 o 
   0  10  13      221.94      216.87      4.96 o 
   1  10  13       51.75       57.81      3.38 o 
   2  10  13      137.25      138.34      3.99 o 
   3  10  13      618.37      637.70     23.17 o 
  -3  11  13       38.95       35.16      2.43 o 
  -2  11  13      204.41      214.86      5.68 o 
  -1  11  13      176.34      178.96      3.88 o 
   0  11  13      716.60      764.95      8.50 o 
   1  11  13      210.23      206.90      4.70 o 
   2  11  13      176.81      182.88      7.03 o 
   3  11  13       39.34       41.67      2.87 o 
  -3  12  13      234.16      199.38      6.02 o 
  -2  12  13      626.46      690.43     22.98 o 
  -1  12  13        5.80       11.62      2.00 o 
   0  12  13        0.57        3.70      1.91 o 
   1  12  13       15.91       18.33      2.14 o 
   2  12  13      698.38      735.46     23.19 o 
   3  12  13      214.86      207.50      6.42 o 
  -2  13  13       73.89       55.72      7.10 o 
  -1  13  13      212.16      168.28      9.31 o 
   0  13  13       21.75       23.61      2.36 o 
   1  13  13      226.77      211.58      8.20 o 
   2  13  13       75.13       60.85     14.18 o 
   0  14  13        1.13        1.40      1.50 o 
   0   0  14       62.02       94.55     14.60 o 
   1   0  14      778.90      736.13     15.16 o 
   2   0  14      524.12      440.10     21.97 o 
   3   0  14      124.60      116.93      3.14 o 
   4   0  14      828.49      828.59      6.64 o 
   5   0  14     1568.94     1552.83     16.42 o 
  -5   1  14      252.72      258.51      5.18 o 
  -4   1  14      706.42      702.05      5.64 o 
  -3   1  14      276.36      271.20      5.02 o 
  -2   1  14       98.86       89.49      9.07 o 
  -1   1  14     1145.91     1135.94     21.24 o 
   0   1  14      330.22      314.83     18.49 o 
   1   1  14     1063.03     1044.74     17.48 o 
   2   1  14      103.52       93.98      8.31 o 
   3   1  14      283.74      278.91      3.96 o 
   4   1  14      623.18      628.82      6.26 o 
   5   1  14      248.52      258.83      6.40 o 
  -5   2  14       39.16       44.63      2.80 o 
  -4   2  14       67.32       79.36      2.52 o 
  -3   2  14      274.78      284.79      5.70 o 
  -2   2  14      760.98      688.03     23.26 o 
  -1   2  14      351.17      352.37     18.72 o 
   0   2  14       97.46      112.79      7.60 o 
   1   2  14      389.08      374.60     10.85 o 
   2   2  14      768.03      724.79     17.85 o 
   3   2  14      300.14      312.23      5.13 o 
   4   2  14       85.33      100.80      2.95 o 
   5   2  14       52.10       54.01      2.41 o 
  -5   3  14       38.03       36.52      2.83 o 
  -4   3  14      473.54      475.25      5.46 o 
  -3   3  14      676.01      670.99     14.70 o 
  -2   3  14      214.58      233.84      5.89 o 
  -1   3  14     1513.77     1524.53     26.22 o 
   0   3  14      127.79      123.79      4.95 o 
   1   3  14     1545.22     1496.73     43.72 o 
   2   3  14      239.54      227.52      7.43 o 
   3   3  14      574.26      577.50      7.13 o 
   4   3  14      571.68      588.43      6.96 o 
   5   3  14       35.57       36.45      2.90 o 
  -5   4  14      620.91      548.56     23.29 o 
  -4   4  14      249.69      251.66      6.05 o 
  -3   4  14      716.96      721.05     20.77 o 
  -2   4  14     1118.91     1111.21     13.03 o 
  -1   4  14     1531.35     1447.37     41.52 o 
   0   4  14      407.93      382.93      9.11 o 
   1   4  14     1420.42     1379.55     23.31 o 
   2   4  14     1087.07     1059.59     11.98 o 
   3   4  14      698.90      699.37     11.85 o 
   4   4  14      285.95      297.37      4.17 o 
   5   4  14      592.79      481.64     32.13 o 
  -5   5  14      265.48      241.67      7.45 o 
  -4   5  14      359.67      363.06      6.90 o 
  -3   5  14      638.70      613.76     10.26 o 
  -2   5  14      551.84      543.86     17.37 o 
  -1   5  14     1580.18     1526.74     23.47 o 
   0   5  14     1291.58     1131.22     35.87 o 
   1   5  14     1570.90     1561.32     26.31 o 
   2   5  14      491.09      463.46      8.04 o 
   3   5  14      665.10      629.61      9.99 o 
   4   5  14      323.66      340.89      8.07 o 
   5   5  14      265.95      241.65      8.39 o 
  -5   6  14       67.02       55.59      2.48 o 
  -4   6  14      179.01      208.95      7.13 o 
  -3   6  14      107.35      112.39      4.32 o 
  -2   6  14      182.25      176.49      4.95 o 
  -1   6  14      539.51      563.08     11.73 o 
   0   6  14      716.92      707.15     12.88 o 
   1   6  14      531.21      548.02     11.45 o 
   2   6  14      179.46      168.19      4.10 o 
   3   6  14      102.87       96.76      3.66 o 
   4   6  14      165.55      178.64      4.73 o 
   5   6  14       84.09       63.90      2.99 o 
  -4   7  14      878.63      915.04     37.14 o 
  -3   7  14       58.32       49.84      3.48 o 
  -2   7  14       25.73       24.22      3.07 o 
  -1   7  14      618.94      590.12     19.38 o 
   0   7  14      137.48      126.75      4.61 o 
   1   7  14      609.20      583.73      9.24 o 
   2   7  14       33.85       31.77      2.53 o 
   3   7  14       77.50       64.18      3.15 o 
   4   7  14      922.69      874.26     18.86 o 
  -4   8  14       45.58       38.79      2.74 o 
  -3   8  14      302.44      315.89      5.00 o 
  -2   8  14      592.12      603.93      9.90 o 
  -1   8  14      711.05      693.87     12.07 o 
   0   8  14        9.18       17.18      2.27 o 
   1   8  14      755.68      724.87      7.43 o 
   2   8  14      635.90      633.92      6.48 o 
   3   8  14      313.05      324.77      7.95 o 
   4   8  14       72.48       68.97      3.34 o 
  -4   9  14       16.25       12.96      2.01 o 
  -3   9  14      325.87      345.17      7.59 o 
  -2   9  14       23.74       22.05      3.29 o 
  -1   9  14       89.14       84.11      5.73 o 
   0   9  14        4.50        9.37      2.53 o 
   1   9  14      118.28      120.92      4.12 o 
   2   9  14       39.39       37.82      2.75 o 
   3   9  14      349.59      351.26      9.17 o 
   4   9  14        9.29       10.76      2.04 o 
  -3  10  14       37.46       38.44      2.03 o 
  -2  10  14       17.92       24.63      3.72 o 
  -1  10  14       49.08       49.16      3.81 o 
   0  10  14      323.79      314.20      5.09 o 
   1  10  14       38.93       39.01      3.21 o 
   2  10  14       20.57       24.49      2.24 o 
   3  10  14       27.47       30.99      4.28 o 
  -3  11  14       21.94       20.77      1.76 o 
  -2  11  14      706.14      737.78     29.93 o 
  -1  11  14      355.49      351.09      6.84 o 
   0  11  14      586.05      586.14     10.65 o 
   1  11  14      413.22      442.93      6.15 o 
   2  11  14      699.72      718.83     27.87 o 
   3  11  14       18.72       26.09      2.37 o 
  -2  12  14      433.53      413.91     10.12 o 
  -1  12  14      527.99      558.11      7.29 o 
   0  12  14      220.66      226.71      3.58 o 
   1  12  14      515.78      541.64      9.94 o 
   2  12  14      483.94      484.54     12.70 o 
  -1  13  14      149.37      132.37      4.70 o 
   0  13  14       74.90       71.24      2.68 o 
   1  13  14      164.26      158.90      6.35 o 
   2  13  14       86.85       69.74      4.10 o 
   1   0  15      502.84      482.56     13.97 o 
   2   0  15     1068.22     1136.40     14.91 o 
   3   0  15     1106.11     1128.17     11.48 o 
   4   0  15       77.79       81.47      2.66 o 
   5   0  15      115.22      112.81      3.12 o 
  -5   1  15      177.36      170.47      7.10 o 
  -4   1  15       63.37       62.54      3.02 o 
  -3   1  15     3408.74     3390.18     20.77 o 
  -2   1  15      112.57      107.68      4.41 o 
  -1   1  15     1907.11     1847.29     24.44 o 
   0   1  15     1693.62     1739.12     33.62 o 
   1   1  15     2113.81     2107.93     26.00 o 
   2   1  15      130.02      131.60      4.40 o 
   3   1  15     3382.34     3336.94     31.39 o 
   4   1  15       34.44       33.38      2.53 o 
   5   1  15      160.01      122.63     31.95 o 
  -5   2  15      148.96      151.12      6.73 o 
  -4   2  15      171.04      170.46      3.27 o 
  -3   2  15      215.66      224.66      4.49 o 
  -2   2  15     2025.31     2109.24     36.68 o 
  -1   2  15     1914.17     1913.70     39.43 o 
   0   2  15      111.58       97.90      6.38 o 
   1   2  15     2021.42     1909.82     29.93 o 
   2   2  15     1979.03     2024.15     16.90 o 
   3   2  15      278.56      276.29      7.63 o 
   4   2  15      164.20      167.85      3.48 o 
   5   2  15      127.49      116.14      5.04 o 
  -5   3  15      313.12      311.30     10.57 o 
  -4   3  15      190.96      213.14      4.72 o 
  -3   3  15      755.58      753.50      8.95 o 
  -2   3  15      329.92      316.79      5.36 o 
  -1   3  15      158.00      116.12     12.06 o 
   0   3  15     2922.68     3034.01     26.49 o 
   1   3  15      143.22      113.72     10.14 o 
   2   3  15      355.84      334.36      6.98 o 
   3   3  15      752.12      769.05      9.31 o 
   4   3  15      159.17      169.55      5.67 o 
   5   3  15      327.74      324.22      5.06 o 
  -5   4  15      303.16      289.27      8.80 o 
  -4   4  15      979.62      976.82      8.68 o 
  -3   4  15      586.98      597.58      8.68 o 
  -2   4  15      277.12      294.66      5.22 o 
  -1   4  15     1752.00     1737.34     22.88 o 
   0   4  15      175.59      172.61      6.16 o 
   1   4  15     1807.70     1779.36     44.04 o 
   2   4  15      271.34      263.99      7.96 o 
   3   4  15      566.24      579.10      7.25 o 
   4   4  15     1021.20     1020.38     19.61 o 
   5   4  15      272.50      272.22      7.78 o 
  -5   5  15      130.87      107.37      7.26 o 
  -4   5  15      613.67      603.62     18.67 o 
  -3   5  15      315.72      324.17      9.99 o 
  -2   5  15      888.94      863.27     23.03 o 
  -1   5  15      152.79      171.48      4.32 o 
   0   5  15      394.94      407.91     10.88 o 
   1   5  15      199.87      216.01      4.66 o 
   2   5  15      847.89      807.41     10.08 o 
   3   5  15      301.47      313.65      8.38 o 
   4   5  15      566.98      553.59     13.71 o 
  -4   6  15       23.23       25.68      3.28 o 
  -3   6  15       53.32       50.53      3.48 o 
  -2   6  15      292.77      309.03      6.28 o 
  -1   6  15     2018.44     2034.22     30.02 o 
   0   6  15      374.54      381.39      7.65 o 
   1   6  15     2079.23     2036.34     10.65 o 
   2   6  15      314.85      335.64     14.03 o 
   3   6  15       57.99       55.01      3.04 o 
   4   6  15        9.32        8.35      2.11 o 
  -4   7  15      321.38      347.78     15.11 o 
  -3   7  15      197.08      218.31      5.20 o 
  -2   7  15      481.05      486.49     13.24 o 
  -1   7  15        2.00        2.54      2.86 o 
   0   7  15      885.58      914.36     10.42 o 
   1   7  15        0.03        0.05      1.98 o 
   2   7  15      559.11      541.69     11.63 o 
   3   7  15      154.55      160.77      5.95 o 
   4   7  15      357.26      362.74      6.27 o 
  -4   8  15      164.27      153.97      4.97 o 
  -3   8  15      200.25      196.70      3.76 o 
  -2   8  15      146.01      153.84      5.05 o 
  -1   8  15     1022.90     1036.51     11.37 o 
   0   8  15     2518.63     2501.64     15.02 o 
   1   8  15     1095.32     1070.30      8.04 o 
   2   8  15       99.47       92.42      2.81 o 
   3   8  15      209.82      199.30      3.49 o 
   4   8  15      138.86      131.37      5.12 o 
  -4   9  15       29.53       29.46      3.59 o 
  -3   9  15      577.01      587.05     10.41 o 
  -2   9  15      149.22      138.34      4.64 o 
  -1   9  15      303.01      330.22      7.93 o 
   0   9  15      267.26      261.75      5.11 o 
   1   9  15      353.28      334.43      9.79 o 
   2   9  15      162.78      156.39      6.41 o 
   3   9  15      495.41      502.23     11.70 o 
   4   9  15       37.07       27.25      2.98 o 
  -3  10  15      198.94      197.10      8.14 o 
  -2  10  15      740.37      825.29     17.12 o 
  -1  10  15       53.27       58.03      3.88 o 
   0  10  15        9.94        8.19      2.07 o 
   1  10  15       53.62       52.74      2.80 o 
   2  10  15      717.38      762.62     16.19 o 
   3  10  15      174.92      191.47      4.49 o 
  -2  11  15      283.86      283.30      4.82 o 
  -1  11  15      319.09      333.31      6.12 o 
   0  11  15        0.25        2.15      1.87 o 
   1  11  15      304.11      320.70      5.49 o 
   2  11  15      317.04      315.13     10.16 o 
  -2  12  15      155.80      124.48      7.86 o 
  -1  12  15      129.94      127.38      2.89 o 
   0  12  15      248.87      242.90      3.81 o 
   1  12  15      141.00      142.65      7.38 o 
   2  12  15      170.09      156.94     11.39 o 
  -1  13  15      102.91       87.12      4.59 o 
   0  13  15        0.40        0.11      1.94 o 
   1  13  15      105.51       93.60      8.42 o 
   0   0  16       24.52       33.94      5.76 o 
   1   0  16        3.02       -2.87      6.22 o 
   2   0  16      624.06      656.16     16.28 o 
   3   0  16      270.64      286.13      7.69 o 
   4   0  16      289.82      308.83      4.67 o 
   5   0  16       13.72       18.27      2.16 o 
  -5   1  16      338.67      316.42     11.42 o 
  -4   1  16      219.26      233.45      4.24 o 
  -3   1  16      369.92      368.33      7.27 o 
  -2   1  16      393.39      388.00     13.27 o 
  -1   1  16     2568.89     2471.55     28.84 o 
   0   1  16      416.70      337.55      9.65 o 
   1   1  16     2649.83     2524.36     38.62 o 
   2   1  16      325.26      329.83      6.14 o 
   3   1  16      387.27      371.87      8.78 o 
   4   1  16      228.58      234.91      7.29 o 
   5   1  16      334.94      340.93      7.27 o 
  -5   2  16      630.69      597.79     30.09 o 
  -4   2  16      292.19      310.36      3.93 o 
  -3   2  16       52.80       57.93      5.28 o 
  -2   2  16     3846.76     3908.64     57.89 o 
  -1   2  16     1038.35      957.48     18.42 o 
   0   2  16      173.35      181.66      8.14 o 
   1   2  16     1239.70     1229.63     32.09 o 
   2   2  16     3874.79     3955.60     52.62 o 
   3   2  16       48.47       51.30      3.12 o 
   4   2  16      252.02      265.11      5.63 o 
   5   2  16      688.89      625.07     47.25 o 
  -5   3  16       69.03       69.27      5.45 o 
  -4   3  16     1009.64     1060.72      8.84 o 
  -3   3  16        1.42        4.36      2.77 o 
  -2   3  16      252.89      249.09      5.53 o 
  -1   3  16     3032.78     3124.41     68.08 o 
   0   3  16     1140.17     1174.92     23.76 o 
   1   3  16     3147.71     3212.00     42.05 o 
   2   3  16      275.83      263.37      5.48 o 
   3   3  16        1.28        1.60      2.62 o 
   4   3  16     1071.68     1059.25     10.52 o 
   5   3  16       68.20       61.20      6.85 o 
  -5   4  16      354.72      301.46      7.72 o 
  -4   4  16       98.26       94.47      2.98 o 
  -3   4  16      198.89      200.42      5.02 o 
  -2   4  16       74.62       68.96      3.39 o 
  -1   4  16      333.59      352.98      6.15 o 
   0   4  16      229.23      238.35      4.84 o 
   1   4  16      356.05      368.47      6.25 o 
   2   4  16       94.62      101.38      3.78 o 
   3   4  16      194.08      187.74      5.80 o 
   4   4  16       91.40       92.23      3.30 o 
   5   4  16      322.62      278.88      6.96 o 
  -4   5  16        5.02       10.98      2.39 o 
  -3   5  16      380.85      393.55      6.58 o 
  -2   5  16      383.29      391.75      8.19 o 
  -1   5  16      920.58      960.10     16.94 o 
   0   5  16     1713.61     1702.41     26.45 o 
   1   5  16      957.18      987.57      9.92 o 
   2   5  16      428.17      433.78      6.20 o 
   3   5  16      375.27      380.37      9.38 o 
   4   5  16       14.36       15.11      2.91 o 
  -4   6  16       28.28       29.12      2.62 o 
  -3   6  16       62.62       75.16      3.57 o 
  -2   6  16     1403.27     1431.63     24.51 o 
  -1   6  16      141.75      135.20      4.64 o 
   0   6  16      300.87      312.57      5.84 o 
   1   6  16      145.52      139.18      4.09 o 
   2   6  16     1441.90     1414.84     15.13 o 
   3   6  16       83.05      100.59      4.58 o 
   4   6  16       53.38       47.19      2.76 o 
  -4   7  16       14.16       14.49      2.31 o 
  -3   7  16      512.05      540.13      7.22 o 
  -2   7  16      352.53      363.69      7.72 o 
  -1   7  16      268.20      275.52      7.16 o 
   0   7  16        1.63        5.72      2.49 o 
   1   7  16      249.52      245.50      4.16 o 
   2   7  16      357.89      353.71      5.09 o 
   3   7  16      493.79      511.44     13.77 o 
   4   7  16        9.52        7.23      1.75 o 
  -4   8  16      101.34       82.62      3.63 o 
  -3   8  16       27.73       23.43      2.86 o 
  -2   8  16      254.06      259.12      5.60 o 
  -1   8  16       30.78       33.81      3.65 o 
   0   8  16       74.36       71.59      2.80 o 
   1   8  16       31.10       33.54      2.22 o 
   2   8  16      262.70      260.94      4.05 o 
   3   8  16       30.99       25.76      4.30 o 
   4   8  16       98.24       83.31      7.44 o 
  -3   9  16       11.14        9.88      2.09 o 
  -2   9  16      359.15      382.97      4.93 o 
  -1   9  16       76.66       90.86      8.02 o 
   0   9  16       33.64       39.35      3.07 o 
   1   9  16       49.02       59.87      2.90 o 
   2   9  16      326.49      335.53      7.01 o 
   3   9  16       17.46        9.88      3.18 o 
  -3  10  16       14.23       10.89      1.35 o 
  -2  10  16      104.77       98.58      3.98 o 
  -1  10  16      521.31      544.13     11.45 o 
   0  10  16      126.80      125.03      4.18 o 
   1  10  16      539.69      563.97     11.57 o 
   2  10  16      126.32      123.02      4.86 o 
   3  10  16       20.35       15.24      2.76 o 
  -2  11  16      220.33      210.57      8.33 o 
  -1  11  16      351.12      340.31      4.75 o 
   0  11  16      251.69      234.14      3.93 o 
   1  11  16      349.13      345.31      8.08 o 
   2  11  16      208.14      195.00      7.22 o 
   3  11  16       11.12        3.85      1.87 o 
  -2  12  16       70.23       58.02     10.58 o 
  -1  12  16      129.25      118.62      2.64 o 
   0  12  16       15.36       11.43      2.03 o 
   1  12  16      140.01      119.73      6.61 o 
   2  12  16       57.73       51.62      9.27 o 
  -1  13  16      169.74      139.55      4.97 o 
   0  13  16        9.05        5.69      1.67 o 
   1  13  16      175.00      176.33      5.49 o 
   1   0  17      603.02      631.98      8.18 o 
   2   0  17      832.00      821.43     11.26 o 
   3   0  17       86.88       89.31      3.54 o 
   4   0  17      536.37      559.43     11.65 o 
   5   0  17        0.26       -1.47      1.47 o 
  -5   1  17       73.25       68.64      2.96 o 
  -4   1  17      479.42      486.45     10.90 o 
  -3   1  17      162.86      171.83      5.50 o 
  -2   1  17      428.01      431.05      6.72 o 
  -1   1  17     1430.58     1501.43     17.98 o 
   0   1  17     2607.08     2527.65     86.44 o 
   1   1  17     1480.99     1497.86     19.99 o 
   2   1  17      433.31      411.75     14.39 o 
   3   1  17      231.57      228.40      6.66 o 
   4   1  17      500.02      528.50     10.69 o 
   5   1  17       63.07       67.93      4.29 o 
  -5   2  17       94.86       89.78      3.71 o 
  -4   2  17       29.29       31.21      2.21 o 
  -3   2  17        7.70        8.68      2.35 o 
  -2   2  17     1488.23     1484.17     18.33 o 
  -1   2  17      972.81      961.09     15.45 o 
   0   2  17     2103.72     2255.23     16.59 o 
   1   2  17      898.81      871.18     10.65 o 
   2   2  17     1579.77     1590.71     24.66 o 
   3   2  17        1.63        3.95      2.60 o 
   4   2  17       37.61       42.74      3.87 o 
   5   2  17      117.75      101.98      4.38 o 
  -5   3  17      395.18      337.93     53.76 o 
  -4   3  17      206.44      216.47      4.08 o 
  -3   3  17      498.78      496.20      7.14 o 
  -2   3  17      140.35      136.04      4.10 o 
  -1   3  17      982.53     1005.46     16.73 o 
   0   3  17      113.83      119.09      3.67 o 
   1   3  17      942.91      920.81      9.60 o 
   2   3  17      134.28      120.84      4.80 o 
   3   3  17      545.54      536.30      7.81 o 
   4   3  17      208.58      209.50      4.70 o 
   5   3  17      405.67      306.50     40.44 o 
  -5   4  17       20.93       19.63      2.65 o 
  -4   4  17      258.40      263.06      5.85 o 
  -3   4  17      144.20      162.44      7.06 o 
  -2   4  17      220.51      199.32      4.79 o 
  -1   4  17      907.45      924.25     11.38 o 
   0   4  17      108.44      110.32      4.78 o 
   1   4  17      899.41      944.18     15.81 o 
   2   4  17      255.77      250.50      6.59 o 
   3   4  17      154.25      172.36      4.98 o 
   4   4  17      284.73      305.36      9.77 o 
   5   4  17       23.71       18.05      2.51 o 
  -4   5  17      493.62      531.62      8.45 o 
  -3   5  17       64.35       65.53      3.51 o 
  -2   5  17     1514.30     1513.37     25.79 o 
  -1   5  17      215.46      196.30      4.19 o 
   0   5  17      361.63      383.12      5.97 o 
   1   5  17      243.35      228.96      5.44 o 
   2   5  17     1431.84     1417.35     10.60 o 
   3   5  17       95.74       95.86      4.10 o 
   4   5  17      532.47      525.76     20.07 o 
  -4   6  17      388.66      395.33      7.09 o 
  -3   6  17      142.23      138.72      5.71 o 
  -2   6  17      294.32      304.42      4.80 o 
  -1   6  17      417.27      408.24      5.22 o 
   0   6  17        5.95        8.37      2.31 o 
   1   6  17      353.72      347.59      5.84 o 
   2   6  17      347.31      341.62      8.33 o 
   3   6  17      118.63      122.81      5.61 o 
   4   6  17      402.08      381.63     10.43 o 
  -4   7  17      242.52      238.89     14.24 o 
  -3   7  17      299.63      307.52      5.42 o 
  -2   7  17      184.23      185.28      5.51 o 
  -1   7  17       52.21       51.55      2.81 o 
   0   7  17     1682.31     1673.11     16.36 o 
   1   7  17       69.17       67.96      2.99 o 
   2   7  17      152.80      152.30      4.03 o 
   3   7  17      288.38      294.65     13.07 o 
   4   7  17      264.54      242.43     15.46 o 
  -3   8  17      231.40      215.58      4.48 o 
  -2   8  17      274.31      309.14      6.17 o 
  -1   8  17      230.75      225.86      7.97 o 
   0   8  17      128.32      138.90      3.59 o 
   1   8  17      177.36      167.16      6.08 o 
   2   8  17      272.25      297.32      5.32 o 
   3   8  17      200.25      183.38      4.04 o 
   4   8  17      191.16      133.66     18.02 o 
  -3   9  17      561.59      538.56     39.61 o 
  -2   9  17      327.82      340.99      7.54 o 
  -1   9  17      634.97      672.46      7.46 o 
   0   9  17        9.83       10.14      2.65 o 
   1   9  17      662.59      687.76      9.43 o 
   2   9  17      292.39      296.39      4.61 o 
   3   9  17      575.22      555.80     48.59 o 
  -3  10  17       63.73       46.27      5.63 o 
  -2  10  17      571.75      618.96      7.95 o 
  -1  10  17      246.46      256.62      5.49 o 
   0  10  17       85.52       91.06      3.15 o 
   1  10  17      229.80      232.50      5.31 o 
   2  10  17      630.25      662.83     26.05 o 
   3  10  17       50.60       34.47      8.37 o 
  -2  11  17       53.44       50.62      3.85 o 
  -1  11  17      118.45      124.77      4.27 o 
   0  11  17       76.70       71.43      2.51 o 
   1  11  17      118.73      120.39      3.81 o 
   2  11  17       45.55       42.09      1.75 o 
  -1  12  17      168.56      158.78      7.54 o 
   0  12  17      294.54      307.84      4.95 o 
   1  12  17      186.73      164.49     12.60 o 
   0   0  18     1909.48     2012.98     18.04 o 
   1   0  18        0.38        1.78      2.27 o 
   2   0  18     1269.42     1241.14     15.84 o 
   3   0  18      324.11      330.21      7.27 o 
   4   0  18      588.09      617.80      9.31 o 
   5   0  18      187.30      162.44      4.98 o 
  -5   1  18      500.76      382.41     46.51 o 
  -4   1  18      343.24      367.80      7.58 o 
  -3   1  18        5.89        7.27      2.67 o 
  -2   1  18      102.77       98.10      3.73 o 
  -1   1  18      693.85      689.64     16.14 o 
   0   1  18        6.03        9.71      2.48 o 
   1   1  18      640.81      627.05      7.34 o 
   2   1  18       94.03       90.32      4.66 o 
   3   1  18       14.12       15.29      2.82 o 
   4   1  18      329.58      356.09     13.22 o 
   5   1  18      478.18      401.17     43.64 o 
  -5   2  18       23.51       18.78      1.67 o 
  -4   2  18      197.92      201.38      8.70 o 
  -3   2  18       32.77       35.56      2.99 o 
  -2   2  18      101.40       97.49      4.06 o 
  -1   2  18       44.70       48.78      3.25 o 
   0   2  18      661.71      719.79      7.97 o 
   1   2  18       24.38       29.84      2.57 o 
   2   2  18       94.73       94.56      4.16 o 
   3   2  18       32.95       34.81      5.20 o 
   4   2  18      201.45      204.14     13.50 o 
   5   2  18       13.50        8.79      1.54 o 
  -4   3  18      277.15      307.77      6.15 o 
  -3   3  18      435.00      434.72      7.74 o 
  -2   3  18     1698.59     1737.59     21.52 o 
  -1   3  18      228.16      224.85      4.53 o 
   0   3  18      536.09      518.98     11.78 o 
   1   3  18      200.07      190.09      4.97 o 
   2   3  18     1789.13     1832.84     19.65 o 
   3   3  18      442.76      441.19      8.04 o 
   4   3  18      306.65      312.32      6.22 o 
  -4   4  18      462.12      462.78     11.92 o 
  -3   4  18     1001.12     1016.67     11.82 o 
  -2   4  18      375.53      362.99      6.62 o 
  -1   4  18     1025.33     1033.46     15.17 o 
   0   4  18     1193.46     1246.12     29.23 o 
   1   4  18     1160.53     1172.57     17.84 o 
   2   4  18      369.04      355.88      5.63 o 
   3   4  18      992.16     1015.97     15.53 o 
   4   4  18      461.45      468.86     16.88 o 
  -4   5  18       17.20       20.07      2.08 o 
  -3   5  18      867.04      913.24     10.73 o 
  -2   5  18     1169.14     1243.63     11.51 o 
  -1   5  18      949.33      971.65      8.48 o 
   0   5  18      759.50      795.42      7.86 o 
   1   5  18     1093.95     1099.97     17.32 o 
   2   5  18     1099.23     1139.24     13.45 o 
   3   5  18      850.53      896.17     14.11 o 
   4   5  18       14.96       17.85      2.51 o 
  -4   6  18       53.62       67.27      2.69 o 
  -3   6  18       52.79       56.18      2.99 o 
  -2   6  18      129.65      113.27      3.98 o 
  -1   6  18      143.03      144.20      4.37 o 
   0   6  18      143.66      130.82      3.64 o 
   1   6  18      152.76      152.57      4.22 o 
   2   6  18      165.65      158.64      4.21 o 
   3   6  18       49.53       39.29      2.97 o 
   4   6  18       49.73       53.75      2.65 o 
  -4   7  18      149.56      144.16      3.74 o 
  -3   7  18      275.37      271.46      4.26 o 
  -2   7  18      292.08      304.59      5.90 o 
  -1   7  18      565.71      583.47      9.00 o 
   0   7  18      670.54      705.44      7.33 o 
   1   7  18      506.88      516.76      6.98 o 
   2   7  18      276.19      282.08      4.73 o 
   3   7  18      270.36      266.26      7.01 o 
   4   7  18      168.30      144.17      5.56 o 
  -3   8  18      621.14      592.29     14.99 o 
  -2   8  18      352.89      370.31      7.63 o 
  -1   8  18      501.60      513.40      6.67 o 
   0   8  18     1243.56     1269.93     12.05 o 
   1   8  18      546.75      573.56      6.34 o 
   2   8  18      305.15      321.90      5.87 o 
   3   8  18      581.79      544.64     14.96 o 
  -3   9  18       67.73       56.39      6.49 o 
  -2   9  18      363.36      373.99      7.46 o 
  -1   9  18      577.90      591.57      6.04 o 
   0   9  18      838.80      867.24     10.81 o 
   1   9  18      593.59      610.30     11.07 o 
   2   9  18      347.96      340.50     11.13 o 
   3   9  18       55.04       53.02     12.45 o 
  -2  10  18       77.05       73.13      4.28 o 
  -1  10  18      210.42      192.79      3.67 o 
   0  10  18       50.35       45.76      2.44 o 
   1  10  18      209.78      199.99      4.48 o 
   2  10  18       82.94       72.26      3.54 o 
   3  10  18       23.03       16.36      2.53 o 
  -2  11  18      111.16      106.52      4.42 o 
  -1  11  18      252.55      254.94      5.03 o 
   0  11  18      312.56      296.64     10.05 o 
   1  11  18      275.33      277.80      4.18 o 
   2  11  18      121.74      117.97      3.19 o 
  -1  12  18       83.35       59.48      6.12 o 
   0  12  18     1167.13     1068.43     11.81 o 
   1  12  18      103.09       97.93      3.11 o 
   1   0  19     1305.39     1297.01     22.20 o 
   2   0  19      288.85      298.56      9.63 o 
   3   0  19       59.36       72.02      3.15 o 
   4   0  19      548.30      591.45     10.35 o 
  -4   1  19      360.58      393.07      9.08 o 
  -3   1  19      782.32      797.35     10.91 o 
  -2   1  19     1450.99     1470.66     19.29 o 
  -1   1  19      442.82      458.86      7.95 o 
   0   1  19        4.77        7.01      2.54 o 
   1   1  19      453.56      468.40      5.52 o 
   2   1  19     1531.89     1535.47     21.56 o 
   3   1  19      759.27      767.84     12.78 o 
   4   1  19      360.77      391.23     11.36 o 
  -4   2  19       15.18       16.41      2.04 o 
  -3   2  19      423.84      415.26      6.27 o 
  -2   2  19      703.74      710.13      8.25 o 
  -1   2  19       41.16       41.22      3.18 o 
   0   2  19      629.80      682.87      8.03 o 
   1   2  19       56.82       54.68      3.06 o 
   2   2  19      670.68      697.14     10.43 o 
   3   2  19      403.70      393.21     15.60 o 
   4   2  19       19.01       13.06      4.83 o 
  -4   3  19      439.73      473.94     11.45 o 
  -3   3  19      582.26      591.65     22.08 o 
  -2   3  19      132.88      138.40      5.07 o 
  -1   3  19      668.71      667.21     12.75 o 
   0   3  19      314.64      370.41      9.97 o 
   1   3  19      653.46      634.33      7.38 o 
   2   3  19      136.53      134.07      4.62 o 
   3   3  19      514.49      554.80     24.50 o 
   4   3  19      444.48      484.85     20.29 o 
  -4   4  19      262.06      275.46      5.16 o 
  -3   4  19      209.83      210.73      5.10 o 
  -2   4  19      246.74      254.66      7.87 o 
  -1   4  19      967.02     1070.48     16.99 o 
   0   4  19     1690.90     1698.46     36.76 o 
   1   4  19      997.95     1092.30     17.17 o 
   2   4  19      222.85      250.57      5.69 o 
   3   4  19      189.84      178.26     10.53 o 
   4   4  19      263.68      285.06      4.96 o 
  -4   5  19      355.22      358.04     14.71 o 
  -3   5  19      138.98      143.71      4.91 o 
  -2   5  19      217.40      236.23      8.18 o 
  -1   5  19      961.52      915.07     12.93 o 
   0   5  19       46.97       57.54      3.12 o 
   1   5  19      870.31      863.37      8.67 o 
   2   5  19      227.69      222.93      5.98 o 
   3   5  19      144.10      151.59      4.18 o 
   4   5  19      325.80      324.51      6.39 o 
  -4   6  19       70.08       73.49      2.56 o 
  -3   6  19        5.77        3.69      2.18 o 
  -2   6  19      201.10      212.53      4.54 o 
  -1   6  19      423.62      421.52      5.79 o 
   0   6  19       28.59       29.15      2.51 o 
   1   6  19      484.70      492.08      7.63 o 
   2   6  19      151.69      151.93      3.79 o 
   3   6  19        5.50        5.00      2.46 o 
   4   6  19       71.01       58.43      4.52 o 
  -4   7  19      100.57       69.15      9.84 o 
  -3   7  19      365.33      348.44      8.42 o 
  -2   7  19       57.39       56.97      3.39 o 
  -1   7  19      229.75      238.50      3.98 o 
   0   7  19     1939.89     1989.61     25.66 o 
   1   7  19      209.03      219.89      4.27 o 
   2   7  19       63.84       67.51      2.78 o 
   3   7  19      313.67      300.52      5.58 o 
  -3   8  19      205.25      168.05     28.86 o 
  -2   8  19      748.70      768.66     20.22 o 
  -1   8  19     1110.56     1146.51     10.33 o 
   0   8  19       80.49       82.01      2.85 o 
   1   8  19     1110.18     1175.70     13.56 o 
   2   8  19      651.30      686.79      9.26 o 
   3   8  19      205.50      164.45     23.77 o 
  -2   9  19       43.20       46.43      2.65 o 
  -1   9  19      199.93      206.09      6.24 o 
   0   9  19     1494.44     1572.41     18.71 o 
   1   9  19      207.22      210.71      4.70 o 
   2   9  19       41.48       31.03      8.52 o 
   3   9  19       59.68       35.85     13.27 o 
  -2  10  19       21.07       24.39      3.24 o 
  -1  10  19        8.15        9.15      1.92 o 
   0  10  19       19.70       22.38      2.00 o 
   1  10  19        3.62        4.93      2.10 o 
   2  10  19       18.46       18.39      1.60 o 
  -2  11  19      247.18      213.15      3.89 o 
  -1  11  19      182.47      169.79      5.05 o 
   0  11  19      641.21      602.47     31.93 o 
   1  11  19      156.47      143.06      3.49 o 
   0  12  19        1.09        0.67      1.81 o 
   0   0  20     3548.44     3636.75     23.75 o 
   1   0  20       35.40       44.52      2.63 o 
   2   0  20      289.45      305.76      7.67 o 
   3   0  20      459.35      497.21      7.28 o 
   4   0  20       13.82       13.98      2.42 o 
  -4   1  20      106.11      103.86      5.51 o 
  -3   1  20      934.61      961.52     13.21 o 
  -2   1  20      953.20      974.59     11.87 o 
  -1   1  20      867.19      857.31     13.00 o 
   0   1  20      464.26      487.10      7.10 o 
   1   1  20      900.81      877.85     15.46 o 
   2   1  20      930.08      956.85     12.01 o 
   3   1  20      975.45     1033.65     12.87 o 
   4   1  20       99.96       95.14      5.98 o 
  -4   2  20      349.29      357.86     11.74 o 
  -3   2  20       82.98       87.74      3.82 o 
  -2   2  20      180.29      192.77      6.11 o 
  -1   2  20      247.45      249.40     10.74 o 
   0   2  20     1355.75     1393.99     11.50 o 
   1   2  20      357.35      347.75     12.75 o 
   2   2  20      171.89      177.09      6.00 o 
   3   2  20       83.34       90.80      4.81 o 
   4   2  20      393.88      406.33     16.47 o 
  -4   3  20       79.84       79.66      3.67 o 
  -3   3  20      121.65      130.33      5.83 o 
  -2   3  20      144.87      135.98      4.08 o 
  -1   3  20      662.54      692.76     16.14 o 
   0   3  20      267.61      257.18      5.21 o 
   1   3  20      550.40      553.03      7.48 o 
   2   3  20      217.48      208.45      6.18 o 
   3   3  20      128.29      129.05      4.68 o 
   4   3  20       59.60       59.46      3.77 o 
  -4   4  20       69.47       55.01     11.02 o 
  -3   4  20        6.28       10.54      2.43 o 
  -2   4  20      105.07       97.68      4.04 o 
  -1   4  20       52.29       48.75      2.67 o 
   0   4  20      556.27      579.34     10.18 o 
   1   4  20       85.68       79.07      3.92 o 
   2   4  20      106.14      100.39      4.02 o 
   3   4  20        7.96        9.14      2.91 o 
   4   4  20       62.14       50.02     19.23 o 
  -4   5  20      349.30      332.00     11.76 o 
  -3   5  20      216.20      218.32      5.23 o 
  -2   5  20      376.58      412.10      7.59 o 
  -1   5  20      118.64      141.64      3.69 o 
   0   5  20       47.10       56.12      3.13 o 
   1   5  20      127.85      139.47      6.37 o 
   2   5  20      320.90      353.01      6.77 o 
   3   5  20      226.98      222.85      9.42 o 
   4   5  20      312.79      208.80     51.96 o 
  -3   6  20     1197.82     1221.06     22.93 o 
  -2   6  20      543.47      537.53      8.42 o 
  -1   6  20      200.39      200.56      6.24 o 
   0   6  20      588.95      653.32     11.38 o 
   1   6  20      216.87      226.15      5.36 o 
   2   6  20      548.01      552.60      9.54 o 
   3   6  20     1179.59     1210.93     33.52 o 
  -3   7  20       48.95       34.44      7.13 o 
  -2   7  20      315.03      324.72      8.59 o 
  -1   7  20      241.84      247.43      4.20 o 
   0   7  20     1013.98     1090.28     16.62 o 
   1   7  20      265.24      280.03      5.71 o 
   2   7  20      319.30      328.85      8.88 o 
   3   7  20       60.53       52.90      2.08 o 
  -2   8  20       91.15       84.12      2.66 o 
  -1   8  20      425.50      446.84      9.87 o 
   0   8  20        0.19        1.27      1.93 o 
   1   8  20      423.29      443.77     10.87 o 
   2   8  20       74.48       74.77      4.17 o 
   3   8  20      168.49      154.04      6.29 o 
  -2   9  20      154.16      141.24     24.40 o 
  -1   9  20      320.27      312.74      8.07 o 
   0   9  20       93.00       98.43      3.11 o 
   1   9  20      332.49      301.76     36.25 o 
   2   9  20      160.93      155.15     30.27 o 
  -2  10  20      160.86      140.78      6.67 o 
  -1  10  20       28.26       26.68      1.83 o 
   0  10  20      410.98      427.06      5.20 o 
   1  10  20       33.71       33.72      2.48 o 
   2  10  20      127.87      102.86      3.20 o 
  -1  11  20      115.59       98.71      3.34 o 
   0  11  20        5.24        7.30      1.41 o 
   1   0  21      168.38      160.81      4.24 o 
   2   0  21       10.93        7.43      2.93 o 
   3   0  21       28.55       20.71      3.46 o 
   4   0  21      281.68      263.03      6.88 o 
  -4   1  21        4.45        1.30      1.31 o 
  -3   1  21       98.83       98.08      3.70 o 
  -2   1  21       21.79       26.81      2.61 o 
  -1   1  21      364.45      392.56      7.13 o 
   0   1  21     1286.37     1370.64     10.56 o 
   1   1  21      445.97      472.49      8.97 o 
   2   1  21       39.52       37.66      3.44 o 
   3   1  21      138.83      141.30      3.93 o 
   4   1  21        9.08        5.57      1.63 o 
  -4   2  21      476.71      473.67     16.20 o 
  -3   2  21      446.17      442.46     10.72 o 
  -2   2  21       35.33       34.77      3.61 o 
  -1   2  21      609.21      678.18     14.58 o 
   0   2  21       38.30       42.20      3.08 o 
   1   2  21      617.18      672.26      8.68 o 
   2   2  21       20.94       24.78      3.79 o 
   3   2  21      500.27      498.38     15.09 o 
   4   2  21      462.70      491.90     11.55 o 
  -4   3  21       27.26       27.67      4.04 o 
  -3   3  21      106.73      112.47      3.90 o 
  -2   3  21      993.63     1010.07     12.57 o 
  -1   3  21       49.14       51.81      3.16 o 
   0   3  21      415.52      450.32      7.89 o 
   1   3  21       46.45       50.07      2.95 o 
   2   3  21     1060.53     1087.11     23.60 o 
   3   3  21      112.06      107.88      4.77 o 
   4   3  21       34.22       31.44      2.07 o 
  -4   4  21      184.97      164.32      6.21 o 
  -3   4  21      161.42      157.08      4.36 o 
  -2   4  21      152.93      142.98      4.27 o 
  -1   4  21       16.31       14.75      3.13 o 
   0   4  21        4.97        5.81      2.40 o 
   1   4  21       15.53       21.20      3.04 o 
   2   4  21      166.73      169.04      4.63 o 
   3   4  21      140.46      139.50      4.45 o 
   4   4  21      181.14      163.36     24.40 o 
  -4   5  21       55.09       41.82      2.99 o 
  -3   5  21      480.88      498.21      6.70 o 
  -2   5  21     1001.25     1080.32     23.04 o 
  -1   5  21      477.24      504.63      5.92 o 
   0   5  21      214.05      208.32      9.09 o 
   1   5  21      575.84      603.20      9.69 o 
   2   5  21     1012.15     1053.80     21.65 o 
   3   5  21      490.82      489.14      8.40 o 
  -3   6  21       69.17       66.44      6.31 o 
  -2   6  21       87.36       86.46      4.06 o 
  -1   6  21      335.77      343.41      8.43 o 
   0   6  21     1322.73     1391.32     13.16 o 
   1   6  21      334.23      351.50      5.66 o 
   2   6  21       66.77       64.80      3.07 o 
   3   6  21       84.61       92.49      2.97 o 
  -3   7  21      264.22      232.10     11.83 o 
  -2   7  21      560.95      571.08     13.67 o 
  -1   7  21      112.57      124.96      3.68 o 
   0   7  21      125.66      128.42      3.06 o 
   1   7  21      130.69      148.96      4.32 o 
   2   7  21      540.11      538.08      9.88 o 
   3   7  21      245.75      213.91      5.29 o 
  -2   8  21       95.81       90.32      4.26 o 
  -1   8  21       75.97       82.16      3.96 o 
   0   8  21       14.44       14.46      1.84 o 
   1   8  21       62.24       65.08      3.07 o 
   2   8  21       98.09      101.32      3.42 o 
  -2   9  21      753.28      734.73     11.89 o 
  -1   9  21      205.04      199.67     26.91 o 
   0   9  21        8.79        6.96      1.50 o 
   1   9  21      228.31      182.35     50.97 o 
   2   9  21      673.24      686.03     12.19 o 
  -1  10  21      669.30      632.70     16.28 o 
   0  10  21       10.46       17.64      1.44 o 
   1  10  21      637.98      613.57     15.72 o 
   0   0  22        0.95        2.52      3.15 o 
   1   0  22     1074.76     1087.56     11.94 o 
   2   0  22      516.37      527.46      8.07 o 
   3   0  22      864.22      829.69     10.09 o 
  -4   1  22       70.31       47.08      9.25 o 
  -3   1  22      143.97      144.73     10.57 o 
  -2   1  22      228.41      230.21      4.61 o 
  -1   1  22      361.47      393.80      7.34 o 
   0   1  22      132.91      125.61      4.25 o 
   1   1  22      381.30      412.68      6.63 o 
   2   1  22      228.41      240.24      5.65 o 
   3   1  22      143.06      147.78      4.65 o 
   4   1  22       60.87       53.20      6.53 o 
  -3   2  22      533.46      543.79     15.60 o 
  -2   2  22      279.76      295.79     10.12 o 
  -1   2  22       57.99       60.89      3.15 o 
   0   2  22      285.54      302.39      5.50 o 
   1   2  22       44.34       53.14      4.86 o 
   2   2  22      269.78      306.66      9.09 o 
   3   2  22      492.90      496.78      7.53 o 
   4   2  22      508.74      391.74     36.44 o 
  -4   3  22      508.04      342.25     84.54 o 
  -3   3  22      249.89      255.34      7.27 o 
  -2   3  22        5.86        6.42      2.73 o 
  -1   3  22       18.32       20.22      2.94 o 
   0   3  22       28.23       22.77      2.99 o 
   1   3  22       48.98       53.14      3.30 o 
   2   3  22        5.51        7.10      3.14 o 
   3   3  22      243.63      245.33      5.51 o 
   4   3  22      536.08      352.37     71.27 o 
  -3   4  22      368.08      405.89      6.31 o 
  -2   4  22      497.85      520.19      7.49 o 
  -1   4  22      160.49      152.40      4.73 o 
   0   4  22      139.62      143.93      3.37 o 
   1   4  22      136.16      123.08      3.79 o 
   2   4  22      486.90      504.40     13.67 o 
   3   4  22      345.28      391.53      8.80 o 
  -3   5  22      174.38      179.92      3.83 o 
  -2   5  22      532.39      569.50      8.02 o 
  -1   5  22      219.60      225.47      4.49 o 
   0   5  22       17.41       13.81      2.06 o 
   1   5  22      202.37      210.11      5.04 o 
   2   5  22      478.39      482.54     13.32 o 
   3   5  22      164.94      164.05     10.88 o 
  -3   6  22      276.93      236.74      8.41 o 
  -2   6  22       47.59       47.73      3.16 o 
  -1   6  22     1348.58     1439.64     10.42 o 
   0   6  22       72.36       65.19      2.56 o 
   1   6  22     1283.58     1391.46     30.53 o 
   2   6  22       44.18       40.59      2.54 o 
   3   6  22      299.29      247.96     16.30 o 
  -3   7  22       16.65       13.45      1.59 o 
  -2   7  22      711.00      713.45     17.34 o 
  -1   7  22      191.57      210.01      5.97 o 
   0   7  22     1379.28     1412.54     22.62 o 
   1   7  22      190.84      203.59      5.53 o 
   2   7  22      799.94      800.64     21.94 o 
   3   7  22       14.92        9.20      1.53 o 
  -2   8  22      352.04      351.06      9.46 o 
  -1   8  22      506.22      533.01      9.73 o 
   0   8  22      335.97      327.05      5.16 o 
   1   8  22      469.31      499.29      9.86 o 
   2   8  22      368.18      362.41      9.28 o 
  -2   9  22       11.08        9.05      1.63 o 
  -1   9  22      919.50      873.24     17.08 o 
   0   9  22        0.09        2.96      1.21 o 
   1   9  22      934.52      898.87     17.09 o 
   2   9  22        6.13        5.79      1.63 o 
  -1  10  22       51.13       43.04      2.20 o 
   1  10  22       42.01       40.40      3.03 o 
   1   0  23      663.74      717.90     12.27 o 
   2   0  23      393.04      387.01      6.40 o 
   3   0  23      419.66      383.84    115.98 o 
  -3   1  23      288.38      270.32     11.73 o 
  -2   1  23      221.42      228.40      5.05 o 
  -1   1  23      526.65      569.78      6.99 o 
   0   1  23       13.99       11.87      2.04 o 
   1   1  23      545.42      575.45      7.42 o 
   2   1  23      251.58      260.35      5.89 o 
   3   1  23      333.48      316.32     17.66 o 
  -3   2  23      401.36      445.01     10.90 o 
  -2   2  23        2.95        1.48      2.43 o 
  -1   2  23       10.15       12.48      2.57 o 
   0   2  23        1.21        3.64      2.31 o 
   1   2  23       11.90       16.00      2.54 o 
   2   2  23        1.76        1.07      2.80 o 
   3   2  23      416.45      425.38      6.40 o 
  -3   3  23      221.09      211.46      6.51 o 
  -2   3  23      259.04      273.65     10.80 o 
  -1   3  23      423.45      432.93     13.02 o 
   0   3  23      746.02      772.09     10.14 o 
   1   3  23      443.88      471.27      7.27 o 
   2   3  23      248.68      251.48      5.47 o 
   3   3  23      198.81      200.60      4.77 o 
  -3   4  23      605.80      581.78     52.86 o 
  -2   4  23      135.60      125.71      4.18 o 
  -1   4  23      334.78      346.59      6.13 o 
   0   4  23      731.71      759.28      8.08 o 
   1   4  23      351.81      362.89     13.59 o 
   2   4  23      127.02      113.50      3.64 o 
   3   4  23      610.69      620.54     24.11 o 
  -3   5  23      163.58      144.00      9.68 o 
  -2   5  23      190.24      199.39      9.98 o 
  -1   5  23       68.51       65.17      3.87 o 
   0   5  23       63.80       69.99      2.53 o 
   1   5  23       75.99       77.99      2.95 o 
   2   5  23      161.02      165.68      7.49 o 
   3   5  23      170.52      135.96     13.41 o 
  -2   6  23       58.76       54.45      2.84 o 
  -1   6  23      226.03      227.50     10.70 o 
   0   6  23       52.12       47.61      2.23 o 
   1   6  23      218.17      229.17      6.54 o 
   2   6  23       66.35       64.15      3.86 o 
  -2   7  23      146.78      137.74      5.49 o 
  -1   7  23       80.14       77.56     21.77 o 
   0   7  23      503.82      522.08      9.29 o 
   1   7  23       95.35      103.89      3.28 o 
   2   7  23      128.96      120.49      4.94 o 
  -2   8  23      112.97      100.38      3.81 o 
  -1   8  23      197.77      188.14      3.49 o 
   0   8  23      422.71      452.90      6.02 o 
   1   8  23      164.83      156.09      4.14 o 
   2   8  23      102.81       93.72      3.40 o 
  -1   9  23       87.38       74.43      3.38 o 
   0   9  23      110.31       92.14      4.38 o 
   1   9  23       88.58       80.24      3.63 o 
   0   0  24     1475.73     1600.47     23.94 o 
   1   0  24      230.96      250.89      6.87 o 
   2   0  24        2.18        3.24      2.21 o 
   3   0  24      366.69      360.25     32.12 o 
  -2   1  24      159.07      151.92      3.86 o 
  -1   1  24      564.87      587.43     10.86 o 
   0   1  24       68.03       72.30      2.61 o 
   1   1  24      595.46      618.53     10.18 o 
   2   1  24      140.87      141.17      5.70 o 
   3   1  24       13.49        2.86      3.42 o 
  -3   2  24       87.77       75.07     25.17 o 
  -2   2  24      859.13      921.05     12.08 o 
  -1   2  24      507.24      544.30      7.32 o 
   0   2  24       28.65       32.34      2.58 o 
   1   2  24      515.52      533.33      6.51 o 
   2   2  24      824.76      886.63     12.81 o 
   3   2  24       65.46       55.32     12.53 o 
  -3   3  24      105.93      118.85      5.78 o 
  -2   3  24      704.78      774.55     10.78 o 
  -1   3  24      744.75      736.59     19.67 o 
   0   3  24      238.07      270.60      5.85 o 
   1   3  24      769.74      774.61     21.28 o 
   2   3  24      735.39      756.38      8.64 o 
   3   3  24      115.66      112.39      3.19 o 
  -2   4  24      149.93      170.24     10.24 o 
  -1   4  24      961.85     1031.54     17.44 o 
   0   4  24       32.86       36.40      2.38 o 
   1   4  24      989.33     1064.83     11.96 o 
   2   4  24      190.00      201.07      7.39 o 
   3   4  24      115.53      102.25      3.38 o 
  -2   5  24       58.84       61.86      3.65 o 
  -1   5  24      380.52      408.13     10.56 o 
   0   5  24      137.43      163.68      3.46 o 
   1   5  24      360.14      372.57      9.57 o 
   2   5  24       48.91       55.42      2.66 o 
  -2   6  24      554.64      491.91     31.11 o 
  -1   6  24      149.50      170.94      3.81 o 
   0   6  24        2.64        4.65      1.72 o 
   1   6  24      148.59      167.07      4.15 o 
   2   6  24      566.91      519.92     30.33 o 
  -2   7  24       70.54       66.54      4.56 o 
  -1   7  24       54.42       49.09      2.76 o 
   0   7  24      205.94      225.58      3.84 o 
   1   7  24       54.38       56.13      2.47 o 
   2   7  24       60.61       50.86      3.11 o 
  -1   8  24       22.54       20.09      1.42 o 
   0   8  24       37.25       33.62      1.73 o 
   1   8  24       24.76       21.35      2.95 o 
   0   9  24       35.68       24.07      2.66 o 
   1   0  25      547.52      558.86      5.56 o 
   2   0  25      185.35      170.70      4.21 o 
  -2   1  25      168.10      189.00      5.69 o 
  -1   1  25      175.67      173.73      3.21 o 
   0   1  25      195.13      197.56      6.18 o 
   1   1  25      162.18      156.78      3.36 o 
   2   1  25      153.16      155.56      4.28 o 
   3   1  25      264.69      209.29     10.40 o 
  -3   2  25       38.10       25.07      1.81 o 
  -2   2  25     1103.50     1175.70     12.29 o 
  -1   2  25       15.61       14.68      2.20 o 
   0   2  25      205.78      223.03      4.87 o 
   1   2  25       18.64       17.51      2.68 o 
   2   2  25     1134.70     1145.39     13.08 o 
   3   2  25       36.51       29.69      3.73 o 
  -2   3  25       19.78       15.91      3.47 o 
  -1   3  25      511.19      523.20      5.81 o 
   0   3  25      195.81      212.49      5.04 o 
   1   3  25      487.22      492.58     15.11 o 
   2   3  25       20.11       18.10      1.92 o 
  -2   4  25       75.94       76.24      3.59 o 
  -1   4  25       70.65       65.06      2.83 o 
   0   4  25      412.27      420.38      5.93 o 
   1   4  25       83.27       79.47      3.31 o 
   2   4  25       75.11       65.25      1.96 o 
  -2   5  25       24.09       28.55      2.14 o 
  -1   5  25       29.73       25.73      2.69 o 
   0   5  25      419.49      443.31      7.93 o 
   1   5  25       27.18       26.05      2.11 o 
   2   5  25       25.50       26.44      2.05 o 
  -2   6  25       82.71       76.59      9.48 o 
  -1   6  25      709.62      724.93     41.55 o 
   0   6  25        4.06        5.77      1.54 o 
   1   6  25      702.02      729.83     20.95 o 
   2   6  25       98.93       82.54      5.86 o 
  -1   7  25       28.74       27.01      1.92 o 
   0   7  25     1031.55      975.27     42.84 o 
   1   7  25       37.32       38.08      1.82 o 
   0   0  26      140.60      151.01      8.44 o 
   1   0  26       42.31       43.67      1.82 o 
   2   0  26       73.26       88.53      3.79 o 
  -2   1  26      280.32      276.31     12.23 o 
  -1   1  26       16.14       19.12      1.94 o 
   0   1  26      118.93      124.14      3.70 o 
   1   1  26       10.20       13.19      2.00 o 
   2   1  26      297.19      284.36      6.07 o 
  -2   2  26      238.73      225.61      6.46 o 
  -1   2  26      596.63      608.97     10.26 o 
   0   2  26      540.77      547.93      8.41 o 
   1   2  26      529.48      542.46     11.10 o 
   2   2  26      237.25      215.57      9.17 o 
  -2   3  26       74.99       67.84      5.60 o 
  -1   3  26      131.98      129.76      6.60 o 
   0   3  26      513.91      529.28      7.32 o 
   1   3  26      133.01      134.77      4.78 o 
   2   3  26       69.70       53.27      4.14 o 
  -2   4  26       81.42       70.80      4.03 o 
  -1   4  26      221.34      203.26      7.02 o 
   0   4  26       41.97       50.52      2.46 o 
   1   4  26      228.52      217.53      9.95 o 
   2   4  26       84.62       62.12      5.45 o 
  -2   5  26       83.55       69.74      3.10 o 
  -1   5  26      408.36      388.39     20.16 o 
   0   5  26       62.86       57.57      2.61 o 
   1   5  26      411.66      401.24     11.15 o 
   2   5  26       71.20       61.93      2.62 o 
  -1   6  26       80.67       72.21      3.34 o 
   0   6  26       17.87       20.03      1.61 o 
   1   6  26      105.29       89.92      3.00 o 
   0   7  26      223.22      132.64     76.04 o 
   1   0  27      821.32      763.43     40.48 o 
  -2   1  27      616.19      533.68     46.75 o 
  -1   1  27      444.94      424.79     14.42 o 
   0   1  27       48.34       40.41      2.36 o 
   1   1  27      500.94      492.77     11.47 o 
  -2   2  27      321.38      255.47     27.68 o 
  -1   2  27       79.86       68.82      5.61 o 
   0   2  27       23.36       20.06      2.02 o 
   1   2  27       95.98       85.46      3.61 o 
  -1   3  27      356.03      306.29     19.04 o 
   0   3  27      143.24      141.44      3.68 o 
   1   3  27      337.97      327.26     14.10 o 
   2   3  27      143.40      115.26      3.94 o 
  -1   4  27      480.74      442.57     12.07 o 
   0   4  27      907.86      937.50      9.72 o 
   1   4  27      506.28      457.00     13.69 o 
  -1   5  27      121.40      111.01      9.92 o 
   0   5  27      109.68      106.51      3.39 o 
   1   5  27      126.23      106.32      4.92 o 
   0   0  28      221.13      193.88     14.30 o 
   1   0  28     1202.82     1111.31     10.00 o 
  -1   1  28      237.62      205.86      4.53 o 
   0   1  28     2087.49     1842.47     63.61 o 
   1   1  28      262.89      240.83      4.83 o 
  -1   2  28       78.96       67.44      5.47 o 
   0   2  28        0.39       -1.09      1.09 o 
   1   2  28       76.89       68.96      2.70 o 
  -1   3  28      499.88      416.06     14.35 o 
   0   3  28      179.46      176.06      3.94 o 
   0   4  28       96.32       87.30      2.24 o 
   0   1  29       27.15       19.99      2.33 o 
                                                 
